# Supplementary material for: ﻿Two new species of Colletotrichum (Glomerellaceae, Glomerellales) and a new host record for Colletotrichum karsti on Rosa chinensis from southwestern China
Source: MycoKeys. 2025 Sep 18;122:293–319. doi: 10.3897/mycokeys.122.161091 (PMC12464558; doi:10.3897/mycokeys.122.161091)
Supplement: XML Treatment for Colletotrichum actinidicola [file mycokeys.122.161091-treatment1.xml]

<!DOCTYPE tp:taxon-treatment
  PUBLIC "-//TaxonX//DTD Taxonomic Treatment Publishing DTD v0 20100105//EN" "tax-treatment-NSO.dtd">
<tp:taxon-treatment xmlns:tp="http://www.plazi.org/taxpub"><tp:treatment-meta><kwd-group><label>Taxon classification</label><kwd>
                <named-content content-type="kingdom">Fungi</named-content>
              </kwd><kwd>
                <named-content content-type="family">Glomerellaceae</named-content>
              </kwd></kwd-group><mixed-citation publication-type="journal"><person-group><name><surname>Norphanphoun</surname><given-names>Chada</given-names></name><name><surname>Wang</surname><given-names>Jia-Ping</given-names></name><name><surname>Wang</surname><given-names>Xing-Chang</given-names></name><name><surname>Aumentado</surname><given-names>Herbert Dustin</given-names></name><name><surname>Liu</surname><given-names>Feng-Quan</given-names></name><name><surname>Wang</surname><given-names>Yong</given-names></name></person-group><article-title>﻿Two new species of <italic><tp:taxon-name><tp:taxon-name-part taxon-name-part-type="genus" reg="Colletotrichum">Colletotrichum</tp:taxon-name-part></tp:taxon-name></italic> (<tp:taxon-name><tp:taxon-name-part taxon-name-part-type="family">Glomerellaceae</tp:taxon-name-part></tp:taxon-name>, <tp:taxon-name><tp:taxon-name-part taxon-name-part-type="order">Glomerellales</tp:taxon-name-part></tp:taxon-name>) and a new host record for <italic><tp:taxon-name><tp:taxon-name-part taxon-name-part-type="genus" reg="Colletotrichum">Colletotrichum</tp:taxon-name-part> <tp:taxon-name-part taxon-name-part-type="species" reg="karsti">karsti</tp:taxon-name-part></tp:taxon-name></italic> on <italic><tp:taxon-name><tp:taxon-name-part taxon-name-part-type="genus" reg="Rosa">Rosa</tp:taxon-name-part> <tp:taxon-name-part taxon-name-part-type="species" reg="chinensis">chinensis</tp:taxon-name-part></tp:taxon-name></italic> from southwestern China</article-title><source>MycoKeys</source><day>18</day><month>09</month><year>2025</year><volume>122</volume><fpage>293</fpage><lpage>319</lpage><pub-id pub-id-type="doi">10.3897/mycokeys.122.161091</pub-id></mixed-citation></tp:treatment-meta><tp:nomenclature><label>﻿</label><tp:taxon-name><object-id xmlns:xlink="http://www.w3.org/1999/xlink" content-type="arpha" xlink:type="simple">3D00F42A-42BD-5B6A-9C18-D73068582882</object-id>
              <tp:taxon-name-part taxon-name-part-type="genus" reg="Colletotrichum">Colletotrichum</tp:taxon-name-part>
              <tp:taxon-name-part taxon-name-part-type="species" reg="actinidicola">actinidicola</tp:taxon-name-part>
              <object-id xmlns:xlink="http://www.w3.org/1999/xlink" content-type="mycobank" xlink:type="simple">MycoBank No: 903941</object-id>
            </tp:taxon-name><tp:taxon-authority>Norph. &amp; J.P. Wang</tp:taxon-authority><tp:taxon-status xmlns:xlink="http://www.w3.org/1999/xlink" xlink:type="simple">sp. nov.</tp:taxon-status><xref ref-type="fig" rid="F2">Figs 2</xref><xref ref-type="fig" rid="F3">, 3</xref></tp:nomenclature><tp:treatment-sec sec-type="etymology" id="SECID0EDBCK"><title>Etymology.</title><p>The epithet refers to “dweller on <italic><tp:taxon-name><tp:taxon-name-part taxon-name-part-type="genus" reg="Actinidia">Actinidia</tp:taxon-name-part></tp:taxon-name></italic>,” utilizing the Latin suffix -cola, meaning “inhabitant” or “dweller.”</p></tp:treatment-sec><tp:treatment-sec sec-type="material" id="SECID0EQBCK"><title>Type.</title><p>China • Guizhou Province, Tongren, Symptomatic leaves of <italic><tp:taxon-name><tp:taxon-name-part taxon-name-part-type="genus" reg="Actinidia">Actinidia</tp:taxon-name-part> <tp:taxon-name-part taxon-name-part-type="species" reg="chinensis">chinensis</tp:taxon-name-part></tp:taxon-name></italic> (<tp:taxon-name><tp:taxon-name-part taxon-name-part-type="family">Actinidiaceae</tp:taxon-name-part></tp:taxon-name>), 2024.03.02, coll. Wang Jiaping, TRM2-1/GZ24/GZ24-2 (dried culture, <abbrev xmlns:xlink="http://www.w3.org/1999/xlink" xlink:title="Herbarium of the Department of Plant Pathology, Agricultural College, Guizhou University" id="ABBRID0EGCCK" xlink:type="simple">HGUP</abbrev> 25-0043, holotype), ex-type living culture <abbrev xmlns:xlink="http://www.w3.org/1999/xlink" xlink:title="Plant Pathology Department of the College of Agriculture, Guizhou University" id="ABBRID0EKCCK" xlink:type="simple">GUCC</abbrev> 25-0036.</p></tp:treatment-sec><tp:treatment-sec sec-type="description" id="SECID0EOCCK"><title>Description.</title><p>Isolated from leaf spot of <italic><tp:taxon-name><tp:taxon-name-part taxon-name-part-type="genus" reg="Actinidia">Actinidia</tp:taxon-name-part> <tp:taxon-name-part taxon-name-part-type="species" reg="chinensis">chinensis</tp:taxon-name-part></tp:taxon-name></italic> L. <bold><italic>Sexual morph</italic></bold>: undetermined. <bold><italic>Asexual morph</italic>: <italic>Conidiomata</italic></bold> pycnidial, globose, dark brown, superficial on <abbrev xmlns:xlink="http://www.w3.org/1999/xlink" xlink:title="Potato Dextrose Agar" id="ABBRID0EHDCK" xlink:type="simple">PDA</abbrev>, releasing conidia in a yellow mass, slimy, globose. <bold><italic>Conidiophores</italic></bold> produce conidiogenous cells either directly from hyphae or from a cushion of spherical hyaline cells, septate, branched. <bold><italic>Conidiogenous cells</italic></bold> hyaline, cylindrical to clavate, straight to flask-shaped, (13.5–)14–40(–41) × (3–)3.3–5(–5.2) μm (mean ± SD = 22 ± 0.7 × 4 ± 0.4 μm). <bold><italic>Setae</italic></bold> not observed. <bold><italic>Conidia</italic></bold> (10–)14–16(–18) × (5–)5.5–6(–7.2) μm (mean ± SD = 16 ± 1 × 6 ± 1 μm), n = 35, L/W ratio = 2.1, hyaline, aseptate, smooth-walled, ellipsoidal to cylindrical, one end rounded and one end acute or both ends rounded, guttulate, granular. <bold><italic>Appressoria</italic></bold> single in short chains, pale brown, thick-walled, entire edge, rarely lobate, smooth-walled.</p></tp:treatment-sec><tp:treatment-sec sec-type="description" id="SECID0E1DCK"><title>Culture characteristics.</title><p>Colonies on MEA reach 7–9 cm in diameter after 7 days at room temperature (±25 °C), exposed to 12 hours of light and 12 hours of darkness. The colonies are rhizoid to filamentous, dense, with a flat or raised surface and a filiform margin. After 14 days, the colony appears white from above, producing grouped pycnidia with an orange ring conidial mass in the center and a white to yellow reverse (Fig. <xref ref-type="fig" rid="F3">3a, b</xref>).</p><fig id="F3" position="float" orientation="portrait"><object-id xmlns:xlink="http://www.w3.org/1999/xlink" content-type="doi" xlink:type="simple">10.3897/mycokeys.122.161091.figure3</object-id><object-id xmlns:xlink="http://www.w3.org/1999/xlink" content-type="arpha" xlink:type="simple">703C8A77-4612-559E-95ED-CBFA16494353</object-id><label>Figure 3.</label><caption><p><italic><tp:taxon-name><tp:taxon-name-part taxon-name-part-type="genus" reg="Colletotrichum">Colletotrichum</tp:taxon-name-part> <tp:taxon-name-part taxon-name-part-type="species" reg="actinidicola">actinidicola</tp:taxon-name-part></tp:taxon-name></italic> (<abbrev xmlns:xlink="http://www.w3.org/1999/xlink" xlink:title="Plant Pathology Department of the College of Agriculture, Guizhou University" id="ABBRID0EXECK" xlink:type="simple">GUCC</abbrev> 25-0020, ex-type). a, b. Culture on <abbrev xmlns:xlink="http://www.w3.org/1999/xlink" xlink:title="Potato Dextrose Agar" id="ABBRID0E2ECK" xlink:type="simple">PDA</abbrev> (a-above, b-reverse); c. Conidiomata on <abbrev xmlns:xlink="http://www.w3.org/1999/xlink" xlink:title="Potato Dextrose Agar" id="ABBRID0E6ECK" xlink:type="simple">PDA</abbrev>; d, e. Conidiophore, conidiogenous cells giving rise to conidia; f, g. Appressorium; h–l. Conidia. Scale bars: 10 µm (d–l).</p></caption><graphic xmlns:xlink="http://www.w3.org/1999/xlink" xlink:href="mycokeys-122-293-g003.jpg" position="float" orientation="portrait" xlink:type="simple" id="oo_1418921.jpg"><uri content-type="original_file" xlink:type="simple">https://binary.pensoft.net/fig/1418921</uri></graphic></fig></tp:treatment-sec><tp:treatment-sec sec-type="material" id="SECID0EIFCK"><title>Material examined.</title><p>China • Guizhou Province, Tongren, Symptomatic leaves of <italic><tp:taxon-name><tp:taxon-name-part taxon-name-part-type="genus" reg="Actinidia">Actinidia</tp:taxon-name-part> <tp:taxon-name-part taxon-name-part-type="species" reg="chinensis">chinensis</tp:taxon-name-part></tp:taxon-name></italic> (<tp:taxon-name><tp:taxon-name-part taxon-name-part-type="family">Actinidiaceae</tp:taxon-name-part></tp:taxon-name>), 22024.03.02, coll. Wang Jiaping, TRM2-1/GZ24/GZ24-2 (dried culture, <abbrev xmlns:xlink="http://www.w3.org/1999/xlink" xlink:title="Herbarium of the Department of Plant Pathology, Agricultural College, Guizhou University" id="ABBRID0E5FCK" xlink:type="simple">HGUP</abbrev> 25-0043, holotype), ex-type living culture <abbrev xmlns:xlink="http://www.w3.org/1999/xlink" xlink:title="Plant Pathology Department of the College of Agriculture, Guizhou University" id="ABBRID0ECGCK" xlink:type="simple">GUCC</abbrev> 25-0036, <abbrev xmlns:xlink="http://www.w3.org/1999/xlink" xlink:title="Plant Pathology Department of the College of Agriculture, Guizhou University" id="ABBRID0EGGCK" xlink:type="simple">GUCC</abbrev> 25-0058.</p></tp:treatment-sec><tp:treatment-sec sec-type="notes" id="SECID0EKGCK"><title>Notes.</title><p>Based on a multi-locus phylogenetic analysis, <italic><tp:taxon-name><tp:taxon-name-part taxon-name-part-type="genus" reg="Colletotrichum">Colletotrichum</tp:taxon-name-part> <tp:taxon-name-part taxon-name-part-type="species" reg="actinidicola">actinidicola</tp:taxon-name-part></tp:taxon-name></italic> is placed within the <italic><tp:taxon-name><tp:taxon-name-part taxon-name-part-type="genus" reg="Colletotrichum">C.</tp:taxon-name-part> <tp:taxon-name-part taxon-name-part-type="species" reg="boninense">boninense</tp:taxon-name-part></tp:taxon-name></italic> species complex, forming a well-supported and distinct lineage closely related to <italic><tp:taxon-name><tp:taxon-name-part taxon-name-part-type="genus" reg="Colletotrichum">C.</tp:taxon-name-part> <tp:taxon-name-part taxon-name-part-type="species" reg="celtidis">celtidis</tp:taxon-name-part></tp:taxon-name></italic> and <italic><tp:taxon-name><tp:taxon-name-part taxon-name-part-type="genus" reg="Colletotrichum">C.</tp:taxon-name-part> <tp:taxon-name-part taxon-name-part-type="species" reg="spicati">spicati</tp:taxon-name-part></tp:taxon-name></italic> (Fig. <xref ref-type="fig" rid="F1">1</xref>). This placement is strongly supported by high bootstrap and posterior probability values (99% BSML, 94% BSMP, and 1.00 PPBI). Morphologically, <italic><tp:taxon-name><tp:taxon-name-part taxon-name-part-type="genus" reg="Colletotrichum">C.</tp:taxon-name-part> <tp:taxon-name-part taxon-name-part-type="species" reg="actinidicola">actinidicola</tp:taxon-name-part></tp:taxon-name></italic> exhibits key diagnostic features typical of the <italic><tp:taxon-name><tp:taxon-name-part taxon-name-part-type="genus" reg="Colletotrichum">C.</tp:taxon-name-part> <tp:taxon-name-part taxon-name-part-type="species" reg="boninense">boninense</tp:taxon-name-part></tp:taxon-name></italic> complex, including hyaline, smooth-walled conidia with a prominent basal scar and conidiogenous cells exhibiting distinct periclinal thickening (<xref ref-type="bibr" rid="B11">Damm et al. 2012</xref>). Despite these similarities, <italic><tp:taxon-name><tp:taxon-name-part taxon-name-part-type="genus" reg="Colletotrichum">C.</tp:taxon-name-part> <tp:taxon-name-part taxon-name-part-type="species" reg="actinidicola">actinidicola</tp:taxon-name-part></tp:taxon-name></italic> can be distinguished from its closest relatives by conidial morphology and genetic divergence. It produces hyaline, ellipsoidal to cylindrical conidia, measuring (10–)14–16(–18) × (5–)5.5–6(–7.2) µm, whereas <italic><tp:taxon-name><tp:taxon-name-part taxon-name-part-type="genus" reg="Colletotrichum">C.</tp:taxon-name-part> <tp:taxon-name-part taxon-name-part-type="species" reg="celtidis">celtidis</tp:taxon-name-part></tp:taxon-name></italic> produces pale brown, straight to slightly curved, broadly ellipsoidal to ovoid conidia with both ends acute, measuring 13–17 × 5–6.5 μm (<xref ref-type="bibr" rid="B59">Tennakoon et al. 2021</xref>). In comparison, <italic><tp:taxon-name><tp:taxon-name-part taxon-name-part-type="genus" reg="Colletotrichum">C.</tp:taxon-name-part> <tp:taxon-name-part taxon-name-part-type="species" reg="spicati">spicati</tp:taxon-name-part></tp:taxon-name></italic> possesses wider conidia, measuring 10.9–15.7 × 5.0–8.2 µm (<xref ref-type="bibr" rid="B73">Zheng et al. 2022</xref>). Furthermore, pairwise comparisons of nucleotide sequences between <italic><tp:taxon-name><tp:taxon-name-part taxon-name-part-type="genus" reg="Colletotrichum">C.</tp:taxon-name-part> <tp:taxon-name-part taxon-name-part-type="species" reg="actinidicola">actinidicola</tp:taxon-name-part></tp:taxon-name></italic> and the type strains of <italic><tp:taxon-name><tp:taxon-name-part taxon-name-part-type="genus" reg="Colletotrichum">C.</tp:taxon-name-part> <tp:taxon-name-part taxon-name-part-type="species" reg="celtidis">celtidis</tp:taxon-name-part></tp:taxon-name></italic> and <italic><tp:taxon-name><tp:taxon-name-part taxon-name-part-type="genus" reg="Colletotrichum">C.</tp:taxon-name-part> <tp:taxon-name-part taxon-name-part-type="species" reg="spicati">spicati</tp:taxon-name-part></tp:taxon-name></italic> revealed consistent genetic differences: <abbrev xmlns:xlink="http://www.w3.org/1999/xlink" xlink:title="internal transcribed spacer" id="ABBRID0EELCK" xlink:type="simple">ITS</abbrev> = 0/553 (0), 1/553 (0.18%); <italic><abbrev xmlns:xlink="http://www.w3.org/1999/xlink" xlink:title="glyceraldehyde-3-phosphate dehydrogenase" id="ABBRID0EJLCK" xlink:type="simple">gapdh</abbrev></italic> = n/a, 0/238 (0); <italic><abbrev xmlns:xlink="http://www.w3.org/1999/xlink" xlink:title="chitin synthase 1" id="ABBRID0EOLCK" xlink:type="simple">chs-1</abbrev></italic> = 9/264 (3.4%), 1/271 (0.39%); <italic><abbrev xmlns:xlink="http://www.w3.org/1999/xlink" xlink:title="actin" id="ABBRID0ETLCK" xlink:type="simple">act</abbrev></italic> = 5/269 (1.86%), 4/269 (1.49%); <italic><abbrev xmlns:xlink="http://www.w3.org/1999/xlink" xlink:title="betatubulin" id="ABBRID0EYLCK" xlink:type="simple">β-tubulin</abbrev></italic> = 2/400 (0.5%), 0/423 (0); <italic><abbrev xmlns:xlink="http://www.w3.org/1999/xlink" xlink:title="histone H3" id="ABBRID0E4LCK" xlink:type="simple">his3</abbrev></italic> = n/a, n/a; and <italic><abbrev xmlns:xlink="http://www.w3.org/1999/xlink" xlink:title="calmodulin" id="ABBRID0ECMCK" xlink:type="simple">cal</abbrev></italic> = n/a, n/a, respectively. These molecular differences, particularly the high variation, further support the separation of <italic><tp:taxon-name><tp:taxon-name-part taxon-name-part-type="genus" reg="Colletotrichum">C.</tp:taxon-name-part> <tp:taxon-name-part taxon-name-part-type="species" reg="actinidicola">actinidicola</tp:taxon-name-part></tp:taxon-name></italic> from closely related taxa. Moreover, the <abbrev xmlns:xlink="http://www.w3.org/1999/xlink" xlink:title="pairwise homoplasy index" id="ABBRID0ERMCK" xlink:type="simple">PHI</abbrev> test showed no significant evidence of recombination between <italic><tp:taxon-name><tp:taxon-name-part taxon-name-part-type="genus" reg="Colletotrichum">C.</tp:taxon-name-part> <tp:taxon-name-part taxon-name-part-type="species" reg="actinidicola">actinidicola</tp:taxon-name-part></tp:taxon-name></italic> and its closest relatives, <italic><tp:taxon-name><tp:taxon-name-part taxon-name-part-type="genus" reg="Colletotrichum">C.</tp:taxon-name-part> <tp:taxon-name-part taxon-name-part-type="species" reg="celtidis">celtidis</tp:taxon-name-part></tp:taxon-name></italic> and <italic><tp:taxon-name><tp:taxon-name-part taxon-name-part-type="genus" reg="Colletotrichum">C.</tp:taxon-name-part> <tp:taxon-name-part taxon-name-part-type="species" reg="spicati">spicati</tp:taxon-name-part></tp:taxon-name></italic> (Φw = 1.0; Fig. <xref ref-type="fig" rid="F2">2</xref>), further supporting its status as a distinct lineage. In conclusion, the combination of strong phylogenetic support, clear morphological differentiation, and genetic divergence justifies the recognition of <italic><tp:taxon-name><tp:taxon-name-part taxon-name-part-type="genus" reg="Colletotrichum">Colletotrichum</tp:taxon-name-part> <tp:taxon-name-part taxon-name-part-type="species" reg="actinidicola">actinidicola</tp:taxon-name-part></tp:taxon-name></italic> as a novel species within the <italic><tp:taxon-name><tp:taxon-name-part taxon-name-part-type="genus" reg="Colletotrichum">C.</tp:taxon-name-part> <tp:taxon-name-part taxon-name-part-type="species" reg="boninense">boninense</tp:taxon-name-part></tp:taxon-name></italic> species complex.</p></tp:treatment-sec><tp:treatment-sec><!--Section generated to contain objects referenced in tp:taxon-treatment.--><fig id="F2" position="float" orientation="portrait"><object-id xmlns:xlink="http://www.w3.org/1999/xlink" content-type="doi" xlink:type="simple">10.3897/mycokeys.122.161091.figure2</object-id><object-id xmlns:xlink="http://www.w3.org/1999/xlink" content-type="arpha" xlink:type="simple">871E6048-AE0C-57F4-B452-387E27518A7C</object-id><label>Figure 2.</label><caption><p>Split graph displaying the results of the pairwise homoplasy index (<abbrev xmlns:xlink="http://www.w3.org/1999/xlink" xlink:title="pairwise homoplasy index" id="ABBRID0EV5BK" xlink:type="simple">PHI</abbrev>) test of <italic><tp:taxon-name><tp:taxon-name-part taxon-name-part-type="genus" reg="Colletotrichum">Colletotrichum</tp:taxon-name-part> <tp:taxon-name-part taxon-name-part-type="species" reg="actinidicola">actinidicola</tp:taxon-name-part></tp:taxon-name></italic> sp. nov and closely related taxa using Log-det transformation and splits decomposition options. Φw ≥ 0.05 from the <abbrev xmlns:xlink="http://www.w3.org/1999/xlink" xlink:title="pairwise homoplasy index" id="ABBRID0EE6BK" xlink:type="simple">PHI</abbrev> test signifies no substantial recombination in the dataset. The type species are indicated in bold, and the newly identified taxon and isolates are displayed in blue.</p></caption><graphic xmlns:xlink="http://www.w3.org/1999/xlink" xlink:href="mycokeys-122-293-g002.jpg" position="float" orientation="portrait" xlink:type="simple" id="oo_1418920.jpg"><uri content-type="original_file" xlink:type="simple">https://binary.pensoft.net/fig/1418920</uri></graphic></fig><fig id="F1" position="float" orientation="portrait"><object-id xmlns:xlink="http://www.w3.org/1999/xlink" content-type="doi" xlink:type="simple">10.3897/mycokeys.122.161091.figure1</object-id><object-id xmlns:xlink="http://www.w3.org/1999/xlink" content-type="arpha" xlink:type="simple">E27374B4-997E-55C3-8BCB-0B3DDCD41DB6</object-id><label>Figure 1.</label><caption><p>Phylogenetic tree constructed using a maximum likelihood (<abbrev xmlns:xlink="http://www.w3.org/1999/xlink" xlink:title="maximum likelihood" id="ABBRID0ELYBK" xlink:type="simple">ML</abbrev>) analysis based on a combined <abbrev xmlns:xlink="http://www.w3.org/1999/xlink" xlink:title="internal transcribed spacer" id="ABBRID0EPYBK" xlink:type="simple">ITS</abbrev>, <italic><abbrev xmlns:xlink="http://www.w3.org/1999/xlink" xlink:title="glyceraldehyde-3-phosphate dehydrogenase" id="ABBRID0EUYBK" xlink:type="simple">gapdh</abbrev></italic>, <italic>chs</italic>-<italic>1</italic>, <italic>actin</italic>, <italic><abbrev xmlns:xlink="http://www.w3.org/1999/xlink" xlink:title="betatubulin" id="ABBRID0E6YBK" xlink:type="simple">β-tubulin</abbrev></italic>, <italic><abbrev xmlns:xlink="http://www.w3.org/1999/xlink" xlink:title="histone H3" id="ABBRID0EEZBK" xlink:type="simple">his3</abbrev></italic>, and <italic><abbrev xmlns:xlink="http://www.w3.org/1999/xlink" xlink:title="calmodulin" id="ABBRID0EJZBK" xlink:type="simple">cal</abbrev></italic> sequences, representing <italic><tp:taxon-name><tp:taxon-name-part taxon-name-part-type="genus" reg="Colletotrichum">Colletotrichum</tp:taxon-name-part> <tp:taxon-name-part taxon-name-part-type="species" reg="boninense">boninense</tp:taxon-name-part></tp:taxon-name></italic> species complex. The tree topology of the <abbrev xmlns:xlink="http://www.w3.org/1999/xlink" xlink:title="maximum likelihood" id="ABBRID0EYZBK" xlink:type="simple">ML</abbrev> analysis was identical to the Maximum Parsimony (<abbrev xmlns:xlink="http://www.w3.org/1999/xlink" xlink:title="maximum parsimony" id="ABBRID0E3ZBK" xlink:type="simple">MP</abbrev>) and Bayesian posterior probability (<abbrev xmlns:xlink="http://www.w3.org/1999/xlink" xlink:title="probability analysis" id="ABBRID0EA1BK" xlink:type="simple">PP</abbrev>) analyses. The final RAxML tree with a likelihood value of –14964.299156 is presented here. The evolutionary model GTR+GAMMA was applied to all the genes. The analysis included seventy (76) taxa with a total of 3,112 characters, with 1,194 distinct alignment patterns, and 29.37% were gaps and undetermined characters. Bootstrap support values for BSML and BSMP, and Bayesian Posterior Probabilities (PPBI) are indicated at the nodes as BSML/BSMP/PPBI. The tree is rooted with <italic><tp:taxon-name><tp:taxon-name-part taxon-name-part-type="genus" reg="Colletotrichum">C.</tp:taxon-name-part> <tp:taxon-name-part taxon-name-part-type="species" reg="agaves">agaves</tp:taxon-name-part></tp:taxon-name></italic> (LC0947) and <italic><tp:taxon-name><tp:taxon-name-part taxon-name-part-type="genus" reg="Colletotrichum">C.</tp:taxon-name-part> <tp:taxon-name-part taxon-name-part-type="species" reg="euphorbiae">euphorbiae</tp:taxon-name-part></tp:taxon-name></italic> (CBS 134725). Type strains are denoted in bold and T, sequences generated in this study are in yellow. Bar = 0.02 represents the estimated number of nucleotide substitutions per site per branch.</p></caption><graphic xmlns:xlink="http://www.w3.org/1999/xlink" xlink:href="mycokeys-122-293-g001.jpg" position="float" orientation="portrait" xlink:type="simple" id="oo_1418919.jpg"><uri content-type="original_file" xlink:type="simple">https://binary.pensoft.net/fig/1418919</uri></graphic></fig></tp:treatment-sec><ref-list><ref id="B11"><mixed-citation xmlns:xlink="http://www.w3.org/1999/xlink" xlink:type="simple"><person-group><name name-style="western"><surname>Damm</surname><given-names>U</given-names></name><name name-style="western"><surname>Cannon</surname><given-names>PF</given-names></name><name name-style="western"><surname>Woudenberg</surname><given-names>JHC</given-names></name><name name-style="western"><surname>Johnston</surname><given-names>PR</given-names></name><name name-style="western"><surname>Weir</surname><given-names>BS</given-names></name><name name-style="western"><surname>Tan</surname><given-names>YP</given-names></name><name name-style="western"><surname>Shivas</surname><given-names>RG</given-names></name><name name-style="western"><surname>Crous</surname><given-names>PW</given-names></name></person-group> (<year>2012</year>) <article-title>The <italic><tp:taxon-name><tp:taxon-name-part taxon-name-part-type="genus">Colletotrichum</tp:taxon-name-part> <tp:taxon-name-part taxon-name-part-type="species">boninense</tp:taxon-name-part></tp:taxon-name></italic> species complex.</article-title><source>Studies in Mycology</source><volume>73</volume>: <fpage>1</fpage>–<lpage>36</lpage>. <ext-link xlink:href="10.3114/sim0002" ext-link-type="doi" xlink:type="simple">https://doi.org/10.3114/sim0002</ext-link></mixed-citation></ref><ref id="B59"><mixed-citation xmlns:xlink="http://www.w3.org/1999/xlink" xlink:type="simple"><person-group><name name-style="western"><surname>Tennakoon</surname><given-names>DS</given-names></name><name name-style="western"><surname>Kuo</surname><given-names>C</given-names></name><name name-style="western"><surname>Maharachchikumbura</surname><given-names>SS</given-names></name><name name-style="western"><surname>Thambugala</surname><given-names>KM</given-names></name><name name-style="western"><surname>Gentekaki</surname><given-names>E</given-names></name><name name-style="western"><surname>Phillips</surname><given-names>AJ</given-names></name><name name-style="western"><surname>Bhat</surname><given-names>DJ</given-names></name><name name-style="western"><surname>Wanasinghe</surname><given-names>DN</given-names></name><name name-style="western"><surname>De Silva</surname><given-names>NI</given-names></name><name name-style="western"><surname>Promputtha</surname><given-names>I</given-names></name><name name-style="western"><surname>Hyde</surname><given-names>KD</given-names></name></person-group> (<year>2021</year>) <article-title>Taxonomic and phylogenetic contributions to <italic><tp:taxon-name><tp:taxon-name-part taxon-name-part-type="genus">Celtis</tp:taxon-name-part> <tp:taxon-name-part taxon-name-part-type="species">formosana</tp:taxon-name-part></tp:taxon-name></italic>, <italic><tp:taxon-name><tp:taxon-name-part taxon-name-part-type="genus">Ficus</tp:taxon-name-part> <tp:taxon-name-part taxon-name-part-type="species">ampelas</tp:taxon-name-part></tp:taxon-name></italic>, <italic><tp:taxon-name><tp:taxon-name-part taxon-name-part-type="genus">F.</tp:taxon-name-part> <tp:taxon-name-part taxon-name-part-type="species">septica</tp:taxon-name-part></tp:taxon-name></italic>, <italic><tp:taxon-name><tp:taxon-name-part taxon-name-part-type="genus">Macaranga</tp:taxon-name-part> <tp:taxon-name-part taxon-name-part-type="species">tanarius</tp:taxon-name-part></tp:taxon-name></italic> and <italic><tp:taxon-name><tp:taxon-name-part taxon-name-part-type="genus">Morus</tp:taxon-name-part> <tp:taxon-name-part taxon-name-part-type="species">australis</tp:taxon-name-part></tp:taxon-name></italic> leaf litter inhabiting microfungi.</article-title><source>Fungal Diversity</source><volume>108</volume>: <fpage>1</fpage>–<lpage>215</lpage>. <ext-link xlink:href="10.1007/s13225-021-00474-w" ext-link-type="doi" xlink:type="simple">https://doi.org/10.1007/s13225-021-00474-w</ext-link></mixed-citation></ref><ref id="B73"><mixed-citation xmlns:xlink="http://www.w3.org/1999/xlink" xlink:type="simple"><person-group><name name-style="western"><surname>Zheng</surname><given-names>H</given-names></name><name name-style="western"><surname>Yu</surname><given-names>Z</given-names></name><name name-style="western"><surname>Jiang</surname><given-names>X</given-names></name><name name-style="western"><surname>Fang</surname><given-names>L</given-names></name><name name-style="western"><surname>Qiao</surname><given-names>M</given-names></name></person-group> (<year>2022</year>) <article-title>Endophytic <italic><tp:taxon-name><tp:taxon-name-part taxon-name-part-type="genus">Colletotrichum</tp:taxon-name-part></tp:taxon-name></italic> species from aquatic plants in Southwest China.</article-title><source>Journal of Fungi</source><volume>8</volume>(<issue>1</issue>): <fpage>1</fpage>–<lpage>87</lpage>. <ext-link xlink:href="10.3390/jof8010087" ext-link-type="doi" xlink:type="simple">https://doi.org/10.3390/jof8010087</ext-link></mixed-citation></ref></ref-list></tp:taxon-treatment>
