# Supplementary material for: ﻿Two new species of Colletotrichum (Glomerellaceae, Glomerellales) and a new host record for Colletotrichum karsti on Rosa chinensis from southwestern China
Source: MycoKeys. 2025 Sep 18;122:293–319. doi: 10.3897/mycokeys.122.161091 (PMC12464558; doi:10.3897/mycokeys.122.161091)
Supplement: XML Treatment for Colletotrichum poalesicola [file mycokeys.122.161091-treatment2.xml]

<!DOCTYPE tp:taxon-treatment
  PUBLIC "-//TaxonX//DTD Taxonomic Treatment Publishing DTD v0 20100105//EN" "tax-treatment-NSO.dtd">
<tp:taxon-treatment xmlns:tp="http://www.plazi.org/taxpub"><tp:treatment-meta><kwd-group><label>Taxon classification</label><kwd>
                <named-content content-type="kingdom">Fungi</named-content>
              </kwd><kwd>
                <named-content content-type="family">Glomerellaceae</named-content>
              </kwd></kwd-group><mixed-citation publication-type="journal"><person-group><name><surname>Norphanphoun</surname><given-names>Chada</given-names></name><name><surname>Wang</surname><given-names>Jia-Ping</given-names></name><name><surname>Wang</surname><given-names>Xing-Chang</given-names></name><name><surname>Aumentado</surname><given-names>Herbert Dustin</given-names></name><name><surname>Liu</surname><given-names>Feng-Quan</given-names></name><name><surname>Wang</surname><given-names>Yong</given-names></name></person-group><article-title>﻿Two new species of <italic><tp:taxon-name><tp:taxon-name-part taxon-name-part-type="genus" reg="Colletotrichum">Colletotrichum</tp:taxon-name-part></tp:taxon-name></italic> (<tp:taxon-name><tp:taxon-name-part taxon-name-part-type="family">Glomerellaceae</tp:taxon-name-part></tp:taxon-name>, <tp:taxon-name><tp:taxon-name-part taxon-name-part-type="order">Glomerellales</tp:taxon-name-part></tp:taxon-name>) and a new host record for <italic><tp:taxon-name><tp:taxon-name-part taxon-name-part-type="genus" reg="Colletotrichum">Colletotrichum</tp:taxon-name-part> <tp:taxon-name-part taxon-name-part-type="species" reg="karsti">karsti</tp:taxon-name-part></tp:taxon-name></italic> on <italic><tp:taxon-name><tp:taxon-name-part taxon-name-part-type="genus" reg="Rosa">Rosa</tp:taxon-name-part> <tp:taxon-name-part taxon-name-part-type="species" reg="chinensis">chinensis</tp:taxon-name-part></tp:taxon-name></italic> from southwestern China</article-title><source>MycoKeys</source><day>18</day><month>09</month><year>2025</year><volume>122</volume><fpage>293</fpage><lpage>319</lpage><pub-id pub-id-type="doi">10.3897/mycokeys.122.161091</pub-id></mixed-citation></tp:treatment-meta><tp:nomenclature><label>﻿</label><tp:taxon-name><object-id xmlns:xlink="http://www.w3.org/1999/xlink" content-type="arpha" xlink:type="simple">5A27EE93-320D-54FB-B2FA-3903656BFBFD</object-id>
              <tp:taxon-name-part taxon-name-part-type="genus" reg="Colletotrichum">Colletotrichum</tp:taxon-name-part>
              <tp:taxon-name-part taxon-name-part-type="species" reg="poalesicola">poalesicola</tp:taxon-name-part>
              <object-id xmlns:xlink="http://www.w3.org/1999/xlink" content-type="mycobank" xlink:type="simple">MycoBank No: 903942</object-id>
            </tp:taxon-name><tp:taxon-authority>Norph. &amp; X.C. Wang</tp:taxon-authority><tp:taxon-status xmlns:xlink="http://www.w3.org/1999/xlink" xlink:type="simple">sp. nov.</tp:taxon-status><xref ref-type="fig" rid="F4">Figs 4</xref><xref ref-type="fig" rid="F5">, 5</xref></tp:nomenclature><tp:treatment-sec sec-type="etymology" id="SECID0ECQCK"><title>Etymology.</title><p>The epithet refers to “dweller on <italic><tp:taxon-name><tp:taxon-name-part taxon-name-part-type="genus" reg="Poales">Poales</tp:taxon-name-part></tp:taxon-name></italic>,” utilizing the Latin suffix -cola, meaning “inhabitant” or “dweller.”</p></tp:treatment-sec><tp:treatment-sec sec-type="material" id="SECID0EPQCK"><title>Type.</title><p>China • Guizhou Province, Zunyi City, Symptomatic leave of <italic><tp:taxon-name><tp:taxon-name-part taxon-name-part-type="genus" reg="Poaceae">Poaceae</tp:taxon-name-part></tp:taxon-name></italic> sp. (bamboo), 2024.03.02, coll. Wang Xingchang, Rz1-2/GZ28-1/28-2 (dried culture, <abbrev xmlns:xlink="http://www.w3.org/1999/xlink" xlink:title="Herbarium of the Department of Plant Pathology, Agricultural College, Guizhou University" id="ABBRID0E3QCK" xlink:type="simple">HGUP</abbrev> 25-0041, holotype), ex-type living culture <abbrev xmlns:xlink="http://www.w3.org/1999/xlink" xlink:title="Plant Pathology Department of the College of Agriculture, Guizhou University" id="ABBRID0EARCK" xlink:type="simple">GUCC</abbrev> 25-0040.</p></tp:treatment-sec><tp:treatment-sec sec-type="description" id="SECID0EERCK"><title>Description.</title><p>Isolated from bamboo. <bold><italic>Sexual morph</italic></bold>: Not observed. <bold><italic>Asexual morph</italic>: <italic>Conidiomata</italic></bold> pycnidial, globose, dark brown, superficial on <abbrev xmlns:xlink="http://www.w3.org/1999/xlink" xlink:title="Potato Dextrose Agar" id="ABBRID0ESRCK" xlink:type="simple">PDA</abbrev>, releasing conidia in a yellow mass, slimy, globose. <bold><italic>Conidiophores</italic></bold> either directly formed from hyphae or from a cushion of spherical hyaline cells, septate, and branched. <bold><italic>Conidiogenous cells</italic></bold> hyaline to pale brown, cylindrical to clavate, straight to flask-shaped, (17–)18–40(–53) × (3–)4–5(–5.8) μm (mean ± SD = 33 ± 0.9 × 4 ± 0.3 μm). <bold><italic>Setae</italic></bold> not observed. <bold><italic>Conidia</italic></bold> (12–)12.5–14(–15) × (6–)6.5–7.5(–8.5) μm (mean ± SD = 13 ± 0.8 × 7 ± 0.2 μm), n = 50, L/W ratio = 2.2, hyaline, aseptate, smooth-walled, ellipsoidal to cylindrical, one end rounded and one end acute or both ends rounded, guttulate, granular.</p></tp:treatment-sec><tp:treatment-sec sec-type="description" id="SECID0ECSCK"><title>Culture characteristics.</title><p>Colonies on <abbrev xmlns:xlink="http://www.w3.org/1999/xlink" xlink:title="Potato Dextrose Agar" id="ABBRID0EISCK" xlink:type="simple">PDA</abbrev> reach 7–9 cm in diameter after 7 days at room temperature (±25 °C), exposed to 12 hours of light and 12 hours of darkness. The colonies are rhizoid to filamentous, dense, with a cottony or floccose surface and a filamentous margin. After 14 days, the colony appears white from above, producing grouped black and yellow pycnidia with orange conidial mass in the center and a white to pale-yellow reverse (Fig. <xref ref-type="fig" rid="F5">5a, b</xref>).</p></tp:treatment-sec><tp:treatment-sec sec-type="material" id="SECID0EQSCK"><title>Material examined.</title><p>China • Guizhou Province, Zunyi City, Symptomatic leaves of <italic><tp:taxon-name><tp:taxon-name-part taxon-name-part-type="genus" reg="Poaceae">Poaceae</tp:taxon-name-part></tp:taxon-name></italic> sp. (bamboo), 2024.03.02, coll. Wang Xingchang, Rz1-2/GZ28-1/28-2 (dried culture, <abbrev xmlns:xlink="http://www.w3.org/1999/xlink" xlink:title="Herbarium of the Department of Plant Pathology, Agricultural College, Guizhou University" id="ABBRID0E4SCK" xlink:type="simple">HGUP</abbrev> 25-0041, holotype), ex-type living culture <abbrev xmlns:xlink="http://www.w3.org/1999/xlink" xlink:title="Plant Pathology Department of the College of Agriculture, Guizhou University" id="ABBRID0EBTCK" xlink:type="simple">GUCC</abbrev> 25-0040, <abbrev xmlns:xlink="http://www.w3.org/1999/xlink" xlink:title="Plant Pathology Department of the College of Agriculture, Guizhou University" id="ABBRID0EFTCK" xlink:type="simple">GUCC</abbrev> 25-0057.</p></tp:treatment-sec><tp:treatment-sec sec-type="notes" id="SECID0EJTCK"><title>Notes.</title><p>Phylogenetic analyses based on multi-locus sequence data place <italic><tp:taxon-name><tp:taxon-name-part taxon-name-part-type="genus" reg="Colletotrichum">Colletotrichum</tp:taxon-name-part> <tp:taxon-name-part taxon-name-part-type="species" reg="poalesicola">poalesicola</tp:taxon-name-part></tp:taxon-name></italic> within the <italic><tp:taxon-name><tp:taxon-name-part taxon-name-part-type="genus" reg="Colletotrichum">C.</tp:taxon-name-part> <tp:taxon-name-part taxon-name-part-type="species" reg="boninense">boninense</tp:taxon-name-part></tp:taxon-name></italic> species complex, forming a distinct clade closely related to <italic><tp:taxon-name><tp:taxon-name-part taxon-name-part-type="genus" reg="Colletotrichum">C.</tp:taxon-name-part> <tp:taxon-name-part taxon-name-part-type="species" reg="boninense">boninense</tp:taxon-name-part></tp:taxon-name></italic> sensu stricto with support of 61% BSML, 51% BSMP, and 0.75 BYPP (Fig. <xref ref-type="fig" rid="F1">1</xref>). Morphologically, <italic><tp:taxon-name><tp:taxon-name-part taxon-name-part-type="genus" reg="Colletotrichum">C.</tp:taxon-name-part> <tp:taxon-name-part taxon-name-part-type="species" reg="poalesicola">poalesicola</tp:taxon-name-part></tp:taxon-name></italic> can be readily distinguished from its closest relatives by the dimensions and shape of its conidia. The conidia of <italic><tp:taxon-name><tp:taxon-name-part taxon-name-part-type="genus" reg="Colletotrichum">C.</tp:taxon-name-part> <tp:taxon-name-part taxon-name-part-type="species" reg="poalesicola">poalesicola</tp:taxon-name-part></tp:taxon-name></italic> are shorter and broader, measuring (12–)12.5–14(–15) × (6–)6.5–7.5(–8.5) µm, compared to those of <italic><tp:taxon-name><tp:taxon-name-part taxon-name-part-type="genus" reg="Colletotrichum">C.</tp:taxon-name-part> <tp:taxon-name-part taxon-name-part-type="species" reg="boninense">boninense</tp:taxon-name-part></tp:taxon-name></italic>, which are more narrowly ellipsoidal [(11.5–)13–15.5(–17) × (4–)5–6(–7) µm] (<xref ref-type="bibr" rid="B43">Moriwaki et al. 2003</xref>). Molecular differentiation is further supported by pairwise sequence comparisons between <italic><tp:taxon-name><tp:taxon-name-part taxon-name-part-type="genus" reg="Colletotrichum">C.</tp:taxon-name-part> <tp:taxon-name-part taxon-name-part-type="species" reg="poalesicola">poalesicola</tp:taxon-name-part></tp:taxon-name></italic> and the type strain of <italic><tp:taxon-name><tp:taxon-name-part taxon-name-part-type="genus" reg="Colletotrichum">C.</tp:taxon-name-part> <tp:taxon-name-part taxon-name-part-type="species" reg="boninense">boninense</tp:taxon-name-part></tp:taxon-name></italic>, which revealed notable base pair differences across multiple loci: <abbrev xmlns:xlink="http://www.w3.org/1999/xlink" xlink:title="internal transcribed spacer" id="ABBRID0EPWCK" xlink:type="simple">ITS</abbrev> = 1/533 (0.18%), <italic><abbrev xmlns:xlink="http://www.w3.org/1999/xlink" xlink:title="glyceraldehyde-3-phosphate dehydrogenase" id="ABBRID0EUWCK" xlink:type="simple">gapdh</abbrev></italic> = 4/251 (1.59%), <italic><abbrev xmlns:xlink="http://www.w3.org/1999/xlink" xlink:title="chitin synthase 1" id="ABBRID0EZWCK" xlink:type="simple">chs-1</abbrev></italic> = 27/271 (9.96%), <italic><abbrev xmlns:xlink="http://www.w3.org/1999/xlink" xlink:title="actin" id="ABBRID0E5WCK" xlink:type="simple">act</abbrev></italic> = 1/269 (0.37%), <italic><abbrev xmlns:xlink="http://www.w3.org/1999/xlink" xlink:title="betatubulin" id="ABBRID0EDXCK" xlink:type="simple">β-tubulin</abbrev></italic> = 1/495 (0.20%), <italic><abbrev xmlns:xlink="http://www.w3.org/1999/xlink" xlink:title="histone H3" id="ABBRID0EIXCK" xlink:type="simple">his3</abbrev></italic> = 0/387 (0%), and <italic><abbrev xmlns:xlink="http://www.w3.org/1999/xlink" xlink:title="calmodulin" id="ABBRID0ENXCK" xlink:type="simple">cal</abbrev></italic> = 0/424 (0%). The high level of divergence observed in the <italic><abbrev xmlns:xlink="http://www.w3.org/1999/xlink" xlink:title="chitin synthase 1" id="ABBRID0ESXCK" xlink:type="simple">chs-1</abbrev></italic> locus, in particular, provides strong molecular evidence for species delimitation. Moreover, results from the <abbrev xmlns:xlink="http://www.w3.org/1999/xlink" xlink:title="pairwise homoplasy index" id="ABBRID0EWXCK" xlink:type="simple">PHI</abbrev> recombination test revealed no significant recombination among <italic><tp:taxon-name><tp:taxon-name-part taxon-name-part-type="genus" reg="Colletotrichum">C.</tp:taxon-name-part> <tp:taxon-name-part taxon-name-part-type="species" reg="poalesicola">poalesicola</tp:taxon-name-part></tp:taxon-name></italic> and <italic><tp:taxon-name><tp:taxon-name-part taxon-name-part-type="genus" reg="Colletotrichum">C.</tp:taxon-name-part> <tp:taxon-name-part taxon-name-part-type="species" reg="boninense">boninense</tp:taxon-name-part></tp:taxon-name></italic> (Φw &gt; 1.0; Fig. <xref ref-type="fig" rid="F4">4</xref>), further corroborating their genetic distinctiveness and independent evolutionary trajectory. In conclusion, the combination of robust phylogenetic support, consistent morphological differences, and significant molecular divergence justifies the recognition of <italic><tp:taxon-name><tp:taxon-name-part taxon-name-part-type="genus" reg="Colletotrichum">Colletotrichum</tp:taxon-name-part> <tp:taxon-name-part taxon-name-part-type="species" reg="poalesicola">poalesicola</tp:taxon-name-part></tp:taxon-name></italic> as a novel species within the <italic><tp:taxon-name><tp:taxon-name-part taxon-name-part-type="genus" reg="Colletotrichum">C.</tp:taxon-name-part> <tp:taxon-name-part taxon-name-part-type="species" reg="boninense">boninense</tp:taxon-name-part></tp:taxon-name></italic> species complex.</p><fig id="F4" position="float" orientation="portrait"><object-id xmlns:xlink="http://www.w3.org/1999/xlink" content-type="doi" xlink:type="simple">10.3897/mycokeys.122.161091.figure4</object-id><object-id xmlns:xlink="http://www.w3.org/1999/xlink" content-type="arpha" xlink:type="simple">988691E3-277A-5A31-A4C0-1B3D503B8D64</object-id><label>Figure 4.</label><caption><p>Split graph displaying the results of the pairwise homoplasy index (<abbrev xmlns:xlink="http://www.w3.org/1999/xlink" xlink:title="pairwise homoplasy index" id="ABBRID0ESZCK" xlink:type="simple">PHI</abbrev>) test of <italic><tp:taxon-name><tp:taxon-name-part taxon-name-part-type="genus" reg="Colletotrichum">Colletotrichum</tp:taxon-name-part> <tp:taxon-name-part taxon-name-part-type="species" reg="poalesicola">poalesicola</tp:taxon-name-part></tp:taxon-name></italic> sp. nov and closely related taxa using Log-det transformation and splits decomposition options. Φw ≥ 0.05 from the <abbrev xmlns:xlink="http://www.w3.org/1999/xlink" xlink:title="pairwise homoplasy index" id="ABBRID0EB1CK" xlink:type="simple">PHI</abbrev> test signifies no substantial recombination in the dataset. The type species are indicated in bold, and the newly identified taxon and isolates are displayed in blue.</p></caption><graphic xmlns:xlink="http://www.w3.org/1999/xlink" xlink:href="mycokeys-122-293-g004.jpg" position="float" orientation="portrait" xlink:type="simple" id="oo_1418922.jpg"><uri content-type="original_file" xlink:type="simple">https://binary.pensoft.net/fig/1418922</uri></graphic></fig><fig id="F5" position="float" orientation="portrait"><object-id xmlns:xlink="http://www.w3.org/1999/xlink" content-type="doi" xlink:type="simple">10.3897/mycokeys.122.161091.figure5</object-id><object-id xmlns:xlink="http://www.w3.org/1999/xlink" content-type="arpha" xlink:type="simple">A1F392FA-0226-5BD1-8ECE-859AC19299F4</object-id><label>Figure 5.</label><caption><p><italic><tp:taxon-name><tp:taxon-name-part taxon-name-part-type="genus" reg="Colletotrichum">Colletotrichum</tp:taxon-name-part> <tp:taxon-name-part taxon-name-part-type="species" reg="poalesicola">poalesicola</tp:taxon-name-part></tp:taxon-name></italic> (<abbrev xmlns:xlink="http://www.w3.org/1999/xlink" xlink:title="Plant Pathology Department of the College of Agriculture, Guizhou University" id="ABBRID0E41CK" xlink:type="simple">GUCC</abbrev> 25-0040, ex-type). a, b. Culture on <abbrev xmlns:xlink="http://www.w3.org/1999/xlink" xlink:title="Potato Dextrose Agar" id="ABBRID0EB2CK" xlink:type="simple">PDA</abbrev> (a-above, b-reverse); c. Conidiomata on <abbrev xmlns:xlink="http://www.w3.org/1999/xlink" xlink:title="Potato Dextrose Agar" id="ABBRID0EF2CK" xlink:type="simple">PDA</abbrev>; d–f. Conidiophore, conidiogenous cells giving rise to conidia; g–k. Conidia. Scale bars: 10 µm (d–k).</p></caption><graphic xmlns:xlink="http://www.w3.org/1999/xlink" xlink:href="mycokeys-122-293-g005.jpg" position="float" orientation="portrait" xlink:type="simple" id="oo_1418923.jpg"><uri content-type="original_file" xlink:type="simple">https://binary.pensoft.net/fig/1418923</uri></graphic></fig></tp:treatment-sec><tp:treatment-sec><!--Section generated to contain objects referenced in tp:taxon-treatment.--><fig id="F1" position="float" orientation="portrait"><object-id xmlns:xlink="http://www.w3.org/1999/xlink" content-type="doi" xlink:type="simple">10.3897/mycokeys.122.161091.figure1</object-id><object-id xmlns:xlink="http://www.w3.org/1999/xlink" content-type="arpha" xlink:type="simple">E27374B4-997E-55C3-8BCB-0B3DDCD41DB6</object-id><label>Figure 1.</label><caption><p>Phylogenetic tree constructed using a maximum likelihood (<abbrev xmlns:xlink="http://www.w3.org/1999/xlink" xlink:title="maximum likelihood" id="ABBRID0ELYBK" xlink:type="simple">ML</abbrev>) analysis based on a combined <abbrev xmlns:xlink="http://www.w3.org/1999/xlink" xlink:title="internal transcribed spacer" id="ABBRID0EPYBK" xlink:type="simple">ITS</abbrev>, <italic><abbrev xmlns:xlink="http://www.w3.org/1999/xlink" xlink:title="glyceraldehyde-3-phosphate dehydrogenase" id="ABBRID0EUYBK" xlink:type="simple">gapdh</abbrev></italic>, <italic>chs</italic>-<italic>1</italic>, <italic>actin</italic>, <italic><abbrev xmlns:xlink="http://www.w3.org/1999/xlink" xlink:title="betatubulin" id="ABBRID0E6YBK" xlink:type="simple">β-tubulin</abbrev></italic>, <italic><abbrev xmlns:xlink="http://www.w3.org/1999/xlink" xlink:title="histone H3" id="ABBRID0EEZBK" xlink:type="simple">his3</abbrev></italic>, and <italic><abbrev xmlns:xlink="http://www.w3.org/1999/xlink" xlink:title="calmodulin" id="ABBRID0EJZBK" xlink:type="simple">cal</abbrev></italic> sequences, representing <italic><tp:taxon-name><tp:taxon-name-part taxon-name-part-type="genus" reg="Colletotrichum">Colletotrichum</tp:taxon-name-part> <tp:taxon-name-part taxon-name-part-type="species" reg="boninense">boninense</tp:taxon-name-part></tp:taxon-name></italic> species complex. The tree topology of the <abbrev xmlns:xlink="http://www.w3.org/1999/xlink" xlink:title="maximum likelihood" id="ABBRID0EYZBK" xlink:type="simple">ML</abbrev> analysis was identical to the Maximum Parsimony (<abbrev xmlns:xlink="http://www.w3.org/1999/xlink" xlink:title="maximum parsimony" id="ABBRID0E3ZBK" xlink:type="simple">MP</abbrev>) and Bayesian posterior probability (<abbrev xmlns:xlink="http://www.w3.org/1999/xlink" xlink:title="probability analysis" id="ABBRID0EA1BK" xlink:type="simple">PP</abbrev>) analyses. The final RAxML tree with a likelihood value of –14964.299156 is presented here. The evolutionary model GTR+GAMMA was applied to all the genes. The analysis included seventy (76) taxa with a total of 3,112 characters, with 1,194 distinct alignment patterns, and 29.37% were gaps and undetermined characters. Bootstrap support values for BSML and BSMP, and Bayesian Posterior Probabilities (PPBI) are indicated at the nodes as BSML/BSMP/PPBI. The tree is rooted with <italic><tp:taxon-name><tp:taxon-name-part taxon-name-part-type="genus" reg="Colletotrichum">C.</tp:taxon-name-part> <tp:taxon-name-part taxon-name-part-type="species" reg="agaves">agaves</tp:taxon-name-part></tp:taxon-name></italic> (LC0947) and <italic><tp:taxon-name><tp:taxon-name-part taxon-name-part-type="genus" reg="Colletotrichum">C.</tp:taxon-name-part> <tp:taxon-name-part taxon-name-part-type="species" reg="euphorbiae">euphorbiae</tp:taxon-name-part></tp:taxon-name></italic> (CBS 134725). Type strains are denoted in bold and T, sequences generated in this study are in yellow. Bar = 0.02 represents the estimated number of nucleotide substitutions per site per branch.</p></caption><graphic xmlns:xlink="http://www.w3.org/1999/xlink" xlink:href="mycokeys-122-293-g001.jpg" position="float" orientation="portrait" xlink:type="simple" id="oo_1418919.jpg"><uri content-type="original_file" xlink:type="simple">https://binary.pensoft.net/fig/1418919</uri></graphic></fig></tp:treatment-sec><ref-list><ref id="B43"><mixed-citation xmlns:xlink="http://www.w3.org/1999/xlink" xlink:type="simple"><person-group><name name-style="western"><surname>Moriwaki</surname><given-names>J</given-names></name><name name-style="western"><surname>Sato</surname><given-names>T</given-names></name><name name-style="western"><surname>Tsukiboshi</surname><given-names>T</given-names></name></person-group> (<year>2003</year>) <article-title>Morphological and molecular characterization of <italic><tp:taxon-name><tp:taxon-name-part taxon-name-part-type="genus">Colletotrichum</tp:taxon-name-part> <tp:taxon-name-part taxon-name-part-type="species">boninense</tp:taxon-name-part></tp:taxon-name></italic> sp. nov. from Japan.</article-title><source>Mycoscience</source><volume>44</volume>(<issue>1</issue>): <fpage>47</fpage>–<lpage>53</lpage>. <ext-link xlink:href="10.1007/S10267-002-0079-7" ext-link-type="doi" xlink:type="simple">https://doi.org/10.1007/S10267-002-0079-7</ext-link></mixed-citation></ref></ref-list></tp:taxon-treatment>
