# Supplementary material for: ﻿Two new species of Colletotrichum (Glomerellaceae, Glomerellales) and a new host record for Colletotrichum karsti on Rosa chinensis from southwestern China
Source: MycoKeys. 2025 Sep 18;122:293–319. doi: 10.3897/mycokeys.122.161091 (PMC12464558; doi:10.3897/mycokeys.122.161091)
Supplement: XML Treatment for Colletotrichum karsti [file mycokeys.122.161091-treatment3.xml]

<!DOCTYPE tp:taxon-treatment
  PUBLIC "-//TaxonX//DTD Taxonomic Treatment Publishing DTD v0 20100105//EN" "tax-treatment-NSO.dtd">
<tp:taxon-treatment xmlns:tp="http://www.plazi.org/taxpub"><tp:treatment-meta><kwd-group><label>Taxon classification</label><kwd>
                <named-content content-type="kingdom">Fungi</named-content>
              </kwd><kwd>
                <named-content content-type="family">Glomerellaceae</named-content>
              </kwd></kwd-group><mixed-citation publication-type="journal"><person-group><name><surname>Norphanphoun</surname><given-names>Chada</given-names></name><name><surname>Wang</surname><given-names>Jia-Ping</given-names></name><name><surname>Wang</surname><given-names>Xing-Chang</given-names></name><name><surname>Aumentado</surname><given-names>Herbert Dustin</given-names></name><name><surname>Liu</surname><given-names>Feng-Quan</given-names></name><name><surname>Wang</surname><given-names>Yong</given-names></name></person-group><article-title>﻿Two new species of <italic><tp:taxon-name><tp:taxon-name-part taxon-name-part-type="genus" reg="Colletotrichum">Colletotrichum</tp:taxon-name-part></tp:taxon-name></italic> (<tp:taxon-name><tp:taxon-name-part taxon-name-part-type="family">Glomerellaceae</tp:taxon-name-part></tp:taxon-name>, <tp:taxon-name><tp:taxon-name-part taxon-name-part-type="order">Glomerellales</tp:taxon-name-part></tp:taxon-name>) and a new host record for <italic><tp:taxon-name><tp:taxon-name-part taxon-name-part-type="genus" reg="Colletotrichum">Colletotrichum</tp:taxon-name-part> <tp:taxon-name-part taxon-name-part-type="species" reg="karsti">karsti</tp:taxon-name-part></tp:taxon-name></italic> on <italic><tp:taxon-name><tp:taxon-name-part taxon-name-part-type="genus" reg="Rosa">Rosa</tp:taxon-name-part> <tp:taxon-name-part taxon-name-part-type="species" reg="chinensis">chinensis</tp:taxon-name-part></tp:taxon-name></italic> from southwestern China</article-title><source>MycoKeys</source><day>18</day><month>09</month><year>2025</year><volume>122</volume><fpage>293</fpage><lpage>319</lpage><pub-id pub-id-type="doi">10.3897/mycokeys.122.161091</pub-id></mixed-citation></tp:treatment-meta><tp:nomenclature><label>﻿</label><tp:taxon-name><object-id xmlns:xlink="http://www.w3.org/1999/xlink" content-type="arpha" xlink:type="simple">E22200B8-0FC8-5D7F-B19E-11BBC9B747D7</object-id>
              <tp:taxon-name-part taxon-name-part-type="genus" reg="Colletotrichum">Colletotrichum</tp:taxon-name-part>
              <tp:taxon-name-part taxon-name-part-type="species" reg="karsti">karsti</tp:taxon-name-part>
              <object-id xmlns:xlink="http://www.w3.org/1999/xlink" content-type="mycobank" xlink:type="simple">MycoBank No: 842296</object-id>
            </tp:taxon-name><tp:taxon-authority>You L. Yang, Zuo Y. Liu, K.D. Hyde &amp; L. Cai, Cryptog. Mycol. 32(3): 241 (2011)</tp:taxon-authority><xref ref-type="fig" rid="F6">Fig. 6</xref><tp:nomenclature-citation-list><tp:nomenclature-citation><tp:taxon-name>
                  <tp:taxon-name-part taxon-name-part-type="genus" reg="Colletotrichum"/>
                  <tp:taxon-name-part taxon-name-part-type="species" reg="wuxuhaiense"/>
                </tp:taxon-name><comment>= <tp:taxon-name><tp:taxon-name-part taxon-name-part-type="genus" reg="Colletotrichum">Colletotrichum</tp:taxon-name-part> <tp:taxon-name-part taxon-name-part-type="species" reg="wuxuhaiense">wuxuhaiense</tp:taxon-name-part></tp:taxon-name> Z.F. Yu &amp; Hua Zheng, J. Fungi 8(1, no. 87): 20 (2022). </comment></tp:nomenclature-citation></tp:nomenclature-citation-list></tp:nomenclature><tp:treatment-sec sec-type="description" id="SECID0EJ4CK"><title>Description.</title><p>Isolated from a leaf spot of <italic><tp:taxon-name><tp:taxon-name-part taxon-name-part-type="genus" reg="Rosa">Rosa</tp:taxon-name-part> <tp:taxon-name-part taxon-name-part-type="species" reg="chinensis">chinensis</tp:taxon-name-part></tp:taxon-name></italic> Jacq. <bold><italic>Sexual morph</italic></bold>: undetermined. <bold><italic>Asexual morph</italic>: <italic>Conidiomata</italic></bold> pycnidial, globose, dark brown, superficial on <abbrev xmlns:xlink="http://www.w3.org/1999/xlink" xlink:title="Potato Dextrose Agar" id="ABBRID0EC5CK" xlink:type="simple">PDA</abbrev>, releasing conidia in a yellow mass, slimy, globose. <bold><italic>Conidiophores</italic></bold> produce conidiogenous cells, either directly formed from hyphae or from a cushion of spherical hyaline cells, septate, and branched. <bold><italic>Conidiogenous cells</italic></bold> hyaline, cylindrical to clavate, straight to flask-shaped, (17.4–)18–50(–53.2) × (3.2–)4–5(–5.8) μm (mean ± SD = 33 ± 0.9 × 4 ± 0.2 μm). <bold><italic>Setae</italic></bold> not observed. <bold><italic>Conidia</italic></bold> (12.6–)13–14.8(–15) × (6.2–)6.3–7.9(–8.4) μm (mean ± SD = 14 ± 0.8 × 7 ± 0.2 μm), n = 30, L/W ratio = 2.1, hyaline, aseptate, smooth-walled, ellipsoidal to cylindrical, one end rounded and one end acute or both ends rounded, sometimes the base slightly pointed with a prominent scar, guttulate, granular. <bold><italic>Appressoria</italic></bold> single in short chains, pale brown, thick-walled, entire edge, rarely lobate, smooth-walled.</p><fig id="F6" position="float" orientation="portrait"><object-id xmlns:xlink="http://www.w3.org/1999/xlink" content-type="doi" xlink:type="simple">10.3897/mycokeys.122.161091.figure6</object-id><object-id xmlns:xlink="http://www.w3.org/1999/xlink" content-type="arpha" xlink:type="simple">FB754DF3-435E-5AE1-B7B0-2F495B4C0F03</object-id><label>Figure 6.</label><caption><p><italic><tp:taxon-name><tp:taxon-name-part taxon-name-part-type="genus" reg="Colletotrichum">Colletotrichum</tp:taxon-name-part> <tp:taxon-name-part taxon-name-part-type="species" reg="karsti">karsti</tp:taxon-name-part></tp:taxon-name></italic> (<abbrev xmlns:xlink="http://www.w3.org/1999/xlink" xlink:title="Plant Pathology Department of the College of Agriculture, Guizhou University" id="ABBRID0EI6CK" xlink:type="simple">GUCC</abbrev> 25-0060, new host record); a–c. <italic><tp:taxon-name><tp:taxon-name-part taxon-name-part-type="genus" reg="Rosa">Rosa</tp:taxon-name-part> <tp:taxon-name-part taxon-name-part-type="species" reg="chinensis">chinensis</tp:taxon-name-part></tp:taxon-name></italic>, host and habitat; d, e. Culture on <abbrev xmlns:xlink="http://www.w3.org/1999/xlink" xlink:title="Potato Dextrose Agar" id="ABBRID0EX6CK" xlink:type="simple">PDA</abbrev> (a-above, b-reverse); f. Conidiomata on <abbrev xmlns:xlink="http://www.w3.org/1999/xlink" xlink:title="Potato Dextrose Agar" id="ABBRID0E26CK" xlink:type="simple">PDA</abbrev>; g, h. Conidiophore, conidiogenous cells giving rise to conidia; i–k. Appressorium; l–p. Conidia. Scale bars: 10 µm (g–p).</p></caption><graphic xmlns:xlink="http://www.w3.org/1999/xlink" xlink:href="mycokeys-122-293-g006.jpg" position="float" orientation="portrait" xlink:type="simple" id="oo_1418924.jpg"><uri content-type="original_file" xlink:type="simple">https://binary.pensoft.net/fig/1418924</uri></graphic></fig></tp:treatment-sec><tp:treatment-sec sec-type="description" id="SECID0EEADK"><title>Culture characteristics.</title><p>Colonies on <abbrev xmlns:xlink="http://www.w3.org/1999/xlink" xlink:title="Potato Dextrose Agar" id="ABBRID0EKADK" xlink:type="simple">PDA</abbrev> reach 5 cm in diameter after 7 days at room temperature (±25 °C), exposed to 12 hours of light and 12 hours of darkness. The colonies are rhizoid to filamentous, dense, with a filamentous margin. After 14 days, the colony appears white to pale-yellow from above, producing grouped dark brown pycnidia and a white to yellow reverse (Fig. <xref ref-type="fig" rid="F5">5a, b</xref>).</p></tp:treatment-sec><tp:treatment-sec sec-type="material" id="SECID0ESADK"><title>Material examined.</title><p>China • Yunnan province, Kunming, Kunming Botanical Garden, Symptomatic leaves of <italic><tp:taxon-name><tp:taxon-name-part taxon-name-part-type="genus" reg="Rosa">Rosa</tp:taxon-name-part> <tp:taxon-name-part taxon-name-part-type="species" reg="chinensis">chinensis</tp:taxon-name-part></tp:taxon-name></italic> Jacq., 2023.10.29, Wang Xingchang, KM004-1/GZ25-1/GZ25-2 (dried culture, <abbrev xmlns:xlink="http://www.w3.org/1999/xlink" xlink:title="Herbarium of the Department of Plant Pathology, Agricultural College, Guizhou University" id="ABBRID0EDBDK" xlink:type="simple">HGUP</abbrev> 25-0042), living culture <abbrev xmlns:xlink="http://www.w3.org/1999/xlink" xlink:title="Plant Pathology Department of the College of Agriculture, Guizhou University" id="ABBRID0EHBDK" xlink:type="simple">GUCC</abbrev> 25-0060, <abbrev xmlns:xlink="http://www.w3.org/1999/xlink" xlink:title="Plant Pathology Department of the College of Agriculture, Guizhou University" id="ABBRID0ELBDK" xlink:type="simple">GUCC</abbrev> 25-0037.</p></tp:treatment-sec><tp:treatment-sec sec-type="notes" id="SECID0EPBDK"><title>Notes.</title><p>Based on multi-locus phylogenetic analyses (Fig. <xref ref-type="fig" rid="F1">1</xref>), <italic><tp:taxon-name><tp:taxon-name-part taxon-name-part-type="genus" reg="Colletotrichum">Colletotrichum</tp:taxon-name-part> <tp:taxon-name-part taxon-name-part-type="species" reg="wuxuhaiense">wuxuhaiense</tp:taxon-name-part></tp:taxon-name></italic> was found to cluster within the <italic><tp:taxon-name><tp:taxon-name-part taxon-name-part-type="genus" reg="Colletotrichum">Colletotrichum</tp:taxon-name-part> <tp:taxon-name-part taxon-name-part-type="species" reg="karsti">karsti</tp:taxon-name-part></tp:taxon-name></italic> species clade, with strong statistical support (82% BSML, 74% BSMP, and 1.00 BYPP). Morphologically, both species exhibit similar features, including cylindrical to clavate, hyaline conidiophores and ellipsoidal to cylindrical, one-celled, smooth-walled, hyaline conidia that are straight, truncate at the base, and obtuse at the apex. Despite their overall similarity, minor differences were observed in conidial size: <italic><tp:taxon-name><tp:taxon-name-part taxon-name-part-type="genus" reg="Colletotrichum">C.</tp:taxon-name-part> <tp:taxon-name-part taxon-name-part-type="species" reg="wuxuhaiense">wuxuhaiense</tp:taxon-name-part></tp:taxon-name></italic> (YMF 1.04951) measured 10.3–15.8 × 4.7–8.9 µm, whereas <italic><tp:taxon-name><tp:taxon-name-part taxon-name-part-type="genus" reg="Colletotrichum">C.</tp:taxon-name-part> <tp:taxon-name-part taxon-name-part-type="species" reg="karsti">karsti</tp:taxon-name-part></tp:taxon-name></italic> (CBS 132134) ranged from 12.5–19.5 × 6.0–8.5 µm. Additionally, <italic><tp:taxon-name><tp:taxon-name-part taxon-name-part-type="genus" reg="Colletotrichum">C.</tp:taxon-name-part> <tp:taxon-name-part taxon-name-part-type="species" reg="wuxuhaiense">wuxuhaiense</tp:taxon-name-part></tp:taxon-name></italic> was characterized by a prominent basal scar and conidiogenous cells with distinct periclinal thickening (<xref ref-type="bibr" rid="B67">Yang et al. 2011</xref>; <xref ref-type="bibr" rid="B73">Zheng et al. 2022</xref>). Pairwise comparisons between the type strains of <italic><tp:taxon-name><tp:taxon-name-part taxon-name-part-type="genus" reg="Colletotrichum">C.</tp:taxon-name-part> <tp:taxon-name-part taxon-name-part-type="species" reg="wuxuhaiense">wuxuhaiense</tp:taxon-name-part></tp:taxon-name></italic> (YMF 1.04951) and <italic><tp:taxon-name><tp:taxon-name-part taxon-name-part-type="genus" reg="Colletotrichum">C.</tp:taxon-name-part> <tp:taxon-name-part taxon-name-part-type="species" reg="karsti">karsti</tp:taxon-name-part></tp:taxon-name></italic> (CBS 132134) revealed very low genetic divergence across five gene regions: <abbrev xmlns:xlink="http://www.w3.org/1999/xlink" xlink:title="internal transcribed spacer" id="ABBRID0EOEDK" xlink:type="simple">ITS</abbrev> = 0.2% (1/503 bp, including one gap), <abbrev xmlns:xlink="http://www.w3.org/1999/xlink" xlink:title="glyceraldehyde-3-phosphate dehydrogenase" id="ABBRID0ESEDK" xlink:type="simple">gapdh</abbrev> = 2% (4/198 bp, including one gap), <abbrev xmlns:xlink="http://www.w3.org/1999/xlink" xlink:title="chitin synthase 1" id="ABBRID0EWEDK" xlink:type="simple">chs-1</abbrev> = 0.4% (1/234 bp, including one gap), <abbrev xmlns:xlink="http://www.w3.org/1999/xlink" xlink:title="actin" id="ABBRID0E1EDK" xlink:type="simple">act</abbrev> = 2% (5/241 bp, including two gaps), and tub2 = 0.4% (2/470 bp, zero gaps). The strong phylogenetic affinity and low sequence variation across multiple loci indicate that these taxa represent the same species. Therefore, based on both molecular and morphological evidence, <italic><tp:taxon-name><tp:taxon-name-part taxon-name-part-type="genus" reg="Colletotrichum">C.</tp:taxon-name-part> <tp:taxon-name-part taxon-name-part-type="species" reg="wuxuhaiense">wuxuhaiense</tp:taxon-name-part></tp:taxon-name></italic> (<xref ref-type="bibr" rid="B73">Zheng et al. 2022</xref>) is regarded as a later synonym of <italic><tp:taxon-name><tp:taxon-name-part taxon-name-part-type="genus" reg="Colletotrichum">C.</tp:taxon-name-part> <tp:taxon-name-part taxon-name-part-type="species" reg="karsti">karsti</tp:taxon-name-part></tp:taxon-name></italic> (<xref ref-type="bibr" rid="B67">Yang et al. 2011</xref>), in accordance with the International Code of Nomenclature for algae, fungi, and plants (ICN).</p><p>In this study, Strains <abbrev xmlns:xlink="http://www.w3.org/1999/xlink" xlink:title="Plant Pathology Department of the College of Agriculture, Guizhou University" id="ABBRID0E5FDK" xlink:type="simple">GUCC</abbrev> 25-0060 and <abbrev xmlns:xlink="http://www.w3.org/1999/xlink" xlink:title="Plant Pathology Department of the College of Agriculture, Guizhou University" id="ABBRID0ECGDK" xlink:type="simple">GUCC</abbrev> 25-0037, isolated from symptomatic leaves of <italic><tp:taxon-name><tp:taxon-name-part taxon-name-part-type="genus" reg="Rosa">Rosa</tp:taxon-name-part> <tp:taxon-name-part taxon-name-part-type="species" reg="chinensis">chinensis</tp:taxon-name-part></tp:taxon-name></italic> (<tp:taxon-name><tp:taxon-name-part taxon-name-part-type="family">Rosaceae</tp:taxon-name-part></tp:taxon-name>) in Kunming, Yunnan Province, China, were identified as <italic><tp:taxon-name><tp:taxon-name-part taxon-name-part-type="genus" reg="Colletotrichum">Colletotrichum</tp:taxon-name-part> <tp:taxon-name-part taxon-name-part-type="species" reg="karsti">karsti</tp:taxon-name-part></tp:taxon-name></italic> based on multi-locus phylogenetic analyses. These strains clustered within the <italic><tp:taxon-name><tp:taxon-name-part taxon-name-part-type="genus" reg="Colletotrichum">C.</tp:taxon-name-part> <tp:taxon-name-part taxon-name-part-type="species" reg="karsti">karsti</tp:taxon-name-part></tp:taxon-name></italic> clade with moderate to strong statistical support (86% BSML, 75% BSMP, and 1.00 BYPP) (Fig. <xref ref-type="fig" rid="F1">1</xref>). Their morphological features are consistent with the original description of <italic><tp:taxon-name><tp:taxon-name-part taxon-name-part-type="genus" reg="Colletotrichum">C.</tp:taxon-name-part> <tp:taxon-name-part taxon-name-part-type="species" reg="karsti">karsti</tp:taxon-name-part></tp:taxon-name></italic>, further supporting their identification (<xref ref-type="bibr" rid="B67">Yang et al. 2011</xref>). <italic><tp:taxon-name><tp:taxon-name-part taxon-name-part-type="genus" reg="Colletotrichum">Colletotrichum</tp:taxon-name-part> <tp:taxon-name-part taxon-name-part-type="species" reg="karsti">karsti</tp:taxon-name-part></tp:taxon-name></italic> was initially described from a leaf of <italic><tp:taxon-name><tp:taxon-name-part taxon-name-part-type="genus" reg="Vanda">Vanda</tp:taxon-name-part></tp:taxon-name></italic> sp. collected in Guizhou Province, China (<xref ref-type="bibr" rid="B67">Yang et al. 2011</xref>), and is now recognized as both an endophyte and a pathogen across a wide range of plant hosts (<xref ref-type="bibr" rid="B11">Damm et al. 2012</xref>; <xref ref-type="bibr" rid="B73">Zheng et al. 2022</xref>). The present study represents the first record of <italic><tp:taxon-name><tp:taxon-name-part taxon-name-part-type="genus" reg="Colletotrichum">C.</tp:taxon-name-part> <tp:taxon-name-part taxon-name-part-type="species" reg="karsti">karsti</tp:taxon-name-part></tp:taxon-name></italic> associated with <italic><tp:taxon-name><tp:taxon-name-part taxon-name-part-type="genus" reg="Rosa">Rosa</tp:taxon-name-part> <tp:taxon-name-part taxon-name-part-type="species" reg="chinensis">chinensis</tp:taxon-name-part></tp:taxon-name></italic>, thus expanding the known host range of this species.</p></tp:treatment-sec><tp:treatment-sec><!--Section generated to contain objects referenced in tp:taxon-treatment.--><fig id="F5" position="float" orientation="portrait"><object-id xmlns:xlink="http://www.w3.org/1999/xlink" content-type="doi" xlink:type="simple">10.3897/mycokeys.122.161091.figure5</object-id><object-id xmlns:xlink="http://www.w3.org/1999/xlink" content-type="arpha" xlink:type="simple">A1F392FA-0226-5BD1-8ECE-859AC19299F4</object-id><label>Figure 5.</label><caption><p><italic><tp:taxon-name><tp:taxon-name-part taxon-name-part-type="genus" reg="Colletotrichum">Colletotrichum</tp:taxon-name-part> <tp:taxon-name-part taxon-name-part-type="species" reg="poalesicola">poalesicola</tp:taxon-name-part></tp:taxon-name></italic> (<abbrev xmlns:xlink="http://www.w3.org/1999/xlink" xlink:title="Plant Pathology Department of the College of Agriculture, Guizhou University" id="ABBRID0E41CK" xlink:type="simple">GUCC</abbrev> 25-0040, ex-type). a, b. Culture on <abbrev xmlns:xlink="http://www.w3.org/1999/xlink" xlink:title="Potato Dextrose Agar" id="ABBRID0EB2CK" xlink:type="simple">PDA</abbrev> (a-above, b-reverse); c. Conidiomata on <abbrev xmlns:xlink="http://www.w3.org/1999/xlink" xlink:title="Potato Dextrose Agar" id="ABBRID0EF2CK" xlink:type="simple">PDA</abbrev>; d–f. Conidiophore, conidiogenous cells giving rise to conidia; g–k. Conidia. Scale bars: 10 µm (d–k).</p></caption><graphic xmlns:xlink="http://www.w3.org/1999/xlink" xlink:href="mycokeys-122-293-g005.jpg" position="float" orientation="portrait" xlink:type="simple" id="oo_1418923.jpg"><uri content-type="original_file" xlink:type="simple">https://binary.pensoft.net/fig/1418923</uri></graphic></fig><fig id="F1" position="float" orientation="portrait"><object-id xmlns:xlink="http://www.w3.org/1999/xlink" content-type="doi" xlink:type="simple">10.3897/mycokeys.122.161091.figure1</object-id><object-id xmlns:xlink="http://www.w3.org/1999/xlink" content-type="arpha" xlink:type="simple">E27374B4-997E-55C3-8BCB-0B3DDCD41DB6</object-id><label>Figure 1.</label><caption><p>Phylogenetic tree constructed using a maximum likelihood (<abbrev xmlns:xlink="http://www.w3.org/1999/xlink" xlink:title="maximum likelihood" id="ABBRID0ELYBK" xlink:type="simple">ML</abbrev>) analysis based on a combined <abbrev xmlns:xlink="http://www.w3.org/1999/xlink" xlink:title="internal transcribed spacer" id="ABBRID0EPYBK" xlink:type="simple">ITS</abbrev>, <italic><abbrev xmlns:xlink="http://www.w3.org/1999/xlink" xlink:title="glyceraldehyde-3-phosphate dehydrogenase" id="ABBRID0EUYBK" xlink:type="simple">gapdh</abbrev></italic>, <italic>chs</italic>-<italic>1</italic>, <italic>actin</italic>, <italic><abbrev xmlns:xlink="http://www.w3.org/1999/xlink" xlink:title="betatubulin" id="ABBRID0E6YBK" xlink:type="simple">β-tubulin</abbrev></italic>, <italic><abbrev xmlns:xlink="http://www.w3.org/1999/xlink" xlink:title="histone H3" id="ABBRID0EEZBK" xlink:type="simple">his3</abbrev></italic>, and <italic><abbrev xmlns:xlink="http://www.w3.org/1999/xlink" xlink:title="calmodulin" id="ABBRID0EJZBK" xlink:type="simple">cal</abbrev></italic> sequences, representing <italic><tp:taxon-name><tp:taxon-name-part taxon-name-part-type="genus" reg="Colletotrichum">Colletotrichum</tp:taxon-name-part> <tp:taxon-name-part taxon-name-part-type="species" reg="boninense">boninense</tp:taxon-name-part></tp:taxon-name></italic> species complex. The tree topology of the <abbrev xmlns:xlink="http://www.w3.org/1999/xlink" xlink:title="maximum likelihood" id="ABBRID0EYZBK" xlink:type="simple">ML</abbrev> analysis was identical to the Maximum Parsimony (<abbrev xmlns:xlink="http://www.w3.org/1999/xlink" xlink:title="maximum parsimony" id="ABBRID0E3ZBK" xlink:type="simple">MP</abbrev>) and Bayesian posterior probability (<abbrev xmlns:xlink="http://www.w3.org/1999/xlink" xlink:title="probability analysis" id="ABBRID0EA1BK" xlink:type="simple">PP</abbrev>) analyses. The final RAxML tree with a likelihood value of –14964.299156 is presented here. The evolutionary model GTR+GAMMA was applied to all the genes. The analysis included seventy (76) taxa with a total of 3,112 characters, with 1,194 distinct alignment patterns, and 29.37% were gaps and undetermined characters. Bootstrap support values for BSML and BSMP, and Bayesian Posterior Probabilities (PPBI) are indicated at the nodes as BSML/BSMP/PPBI. The tree is rooted with <italic><tp:taxon-name><tp:taxon-name-part taxon-name-part-type="genus" reg="Colletotrichum">C.</tp:taxon-name-part> <tp:taxon-name-part taxon-name-part-type="species" reg="agaves">agaves</tp:taxon-name-part></tp:taxon-name></italic> (LC0947) and <italic><tp:taxon-name><tp:taxon-name-part taxon-name-part-type="genus" reg="Colletotrichum">C.</tp:taxon-name-part> <tp:taxon-name-part taxon-name-part-type="species" reg="euphorbiae">euphorbiae</tp:taxon-name-part></tp:taxon-name></italic> (CBS 134725). Type strains are denoted in bold and T, sequences generated in this study are in yellow. Bar = 0.02 represents the estimated number of nucleotide substitutions per site per branch.</p></caption><graphic xmlns:xlink="http://www.w3.org/1999/xlink" xlink:href="mycokeys-122-293-g001.jpg" position="float" orientation="portrait" xlink:type="simple" id="oo_1418919.jpg"><uri content-type="original_file" xlink:type="simple">https://binary.pensoft.net/fig/1418919</uri></graphic></fig></tp:treatment-sec><ref-list><ref id="B67"><mixed-citation xmlns:xlink="http://www.w3.org/1999/xlink" xlink:type="simple"><person-group><name name-style="western"><surname>Yang</surname><given-names>YL</given-names></name><name name-style="western"><surname>Cai</surname><given-names>L</given-names></name><name name-style="western"><surname>Yu</surname><given-names>ZN</given-names></name><name name-style="western"><surname>Liu</surname><given-names>ZY</given-names></name><name name-style="western"><surname>Hyde</surname><given-names>KD</given-names></name></person-group> (<year>2011</year>) <article-title><tp:taxon-name><tp:taxon-name-part taxon-name-part-type="genus">Colletotrichum</tp:taxon-name-part></tp:taxon-name> species on <tp:taxon-name><tp:taxon-name-part taxon-name-part-type="family">Orchidaceae</tp:taxon-name-part></tp:taxon-name> in southwest China. Cryptogamie.</article-title><source>Mycologie</source><volume>32</volume>: <fpage>229</fpage>–<lpage>253</lpage>. <ext-link xlink:href="10.7872/crym.v32.iss3.2011.229" ext-link-type="doi" xlink:type="simple">https://doi.org/10.7872/crym.v32.iss3.2011.229</ext-link></mixed-citation></ref><ref id="B73"><mixed-citation xmlns:xlink="http://www.w3.org/1999/xlink" xlink:type="simple"><person-group><name name-style="western"><surname>Zheng</surname><given-names>H</given-names></name><name name-style="western"><surname>Yu</surname><given-names>Z</given-names></name><name name-style="western"><surname>Jiang</surname><given-names>X</given-names></name><name name-style="western"><surname>Fang</surname><given-names>L</given-names></name><name name-style="western"><surname>Qiao</surname><given-names>M</given-names></name></person-group> (<year>2022</year>) <article-title>Endophytic <italic><tp:taxon-name><tp:taxon-name-part taxon-name-part-type="genus">Colletotrichum</tp:taxon-name-part></tp:taxon-name></italic> species from aquatic plants in Southwest China.</article-title><source>Journal of Fungi</source><volume>8</volume>(<issue>1</issue>): <fpage>1</fpage>–<lpage>87</lpage>. <ext-link xlink:href="10.3390/jof8010087" ext-link-type="doi" xlink:type="simple">https://doi.org/10.3390/jof8010087</ext-link></mixed-citation></ref><ref id="B11"><mixed-citation xmlns:xlink="http://www.w3.org/1999/xlink" xlink:type="simple"><person-group><name name-style="western"><surname>Damm</surname><given-names>U</given-names></name><name name-style="western"><surname>Cannon</surname><given-names>PF</given-names></name><name name-style="western"><surname>Woudenberg</surname><given-names>JHC</given-names></name><name name-style="western"><surname>Johnston</surname><given-names>PR</given-names></name><name name-style="western"><surname>Weir</surname><given-names>BS</given-names></name><name name-style="western"><surname>Tan</surname><given-names>YP</given-names></name><name name-style="western"><surname>Shivas</surname><given-names>RG</given-names></name><name name-style="western"><surname>Crous</surname><given-names>PW</given-names></name></person-group> (<year>2012</year>) <article-title>The <italic><tp:taxon-name><tp:taxon-name-part taxon-name-part-type="genus">Colletotrichum</tp:taxon-name-part> <tp:taxon-name-part taxon-name-part-type="species">boninense</tp:taxon-name-part></tp:taxon-name></italic> species complex.</article-title><source>Studies in Mycology</source><volume>73</volume>: <fpage>1</fpage>–<lpage>36</lpage>. <ext-link xlink:href="10.3114/sim0002" ext-link-type="doi" xlink:type="simple">https://doi.org/10.3114/sim0002</ext-link></mixed-citation></ref></ref-list></tp:taxon-treatment>
