# Supplementary material for: ﻿Two new species of Colletotrichum (Glomerellaceae, Glomerellales) and a new host record for Colletotrichum karsti on Rosa chinensis from southwestern China
Source: MycoKeys. 2025 Sep 18;122:293–319. doi: 10.3897/mycokeys.122.161091 (PMC12464558; doi:10.3897/mycokeys.122.161091)
Supplement: XML Treatment for Colletotrichum boninense [file mycokeys.122.161091-treatment4.xml]

<!DOCTYPE tp:taxon-treatment
  PUBLIC "-//TaxonX//DTD Taxonomic Treatment Publishing DTD v0 20100105//EN" "tax-treatment-NSO.dtd">
<tp:taxon-treatment xmlns:tp="http://www.plazi.org/taxpub"><tp:treatment-meta><kwd-group><label>Taxon classification</label><kwd>
                <named-content content-type="kingdom">Fungi</named-content>
              </kwd><kwd>
                <named-content content-type="family">Glomerellaceae</named-content>
              </kwd></kwd-group><mixed-citation publication-type="journal"><person-group><name><surname>Norphanphoun</surname><given-names>Chada</given-names></name><name><surname>Wang</surname><given-names>Jia-Ping</given-names></name><name><surname>Wang</surname><given-names>Xing-Chang</given-names></name><name><surname>Aumentado</surname><given-names>Herbert Dustin</given-names></name><name><surname>Liu</surname><given-names>Feng-Quan</given-names></name><name><surname>Wang</surname><given-names>Yong</given-names></name></person-group><article-title>﻿Two new species of <italic><tp:taxon-name><tp:taxon-name-part taxon-name-part-type="genus" reg="Colletotrichum">Colletotrichum</tp:taxon-name-part></tp:taxon-name></italic> (<tp:taxon-name><tp:taxon-name-part taxon-name-part-type="family">Glomerellaceae</tp:taxon-name-part></tp:taxon-name>, <tp:taxon-name><tp:taxon-name-part taxon-name-part-type="order">Glomerellales</tp:taxon-name-part></tp:taxon-name>) and a new host record for <italic><tp:taxon-name><tp:taxon-name-part taxon-name-part-type="genus" reg="Colletotrichum">Colletotrichum</tp:taxon-name-part> <tp:taxon-name-part taxon-name-part-type="species" reg="karsti">karsti</tp:taxon-name-part></tp:taxon-name></italic> on <italic><tp:taxon-name><tp:taxon-name-part taxon-name-part-type="genus" reg="Rosa">Rosa</tp:taxon-name-part> <tp:taxon-name-part taxon-name-part-type="species" reg="chinensis">chinensis</tp:taxon-name-part></tp:taxon-name></italic> from southwestern China</article-title><source>MycoKeys</source><day>18</day><month>09</month><year>2025</year><volume>122</volume><fpage>293</fpage><lpage>319</lpage><pub-id pub-id-type="doi">10.3897/mycokeys.122.161091</pub-id></mixed-citation></tp:treatment-meta><tp:nomenclature><label>﻿</label><tp:taxon-name><object-id xmlns:xlink="http://www.w3.org/1999/xlink" content-type="arpha" xlink:type="simple">42837543-FD3B-54DD-B31D-60DDE06AB25E</object-id>
              <tp:taxon-name-part taxon-name-part-type="genus" reg="Colletotrichum">Colletotrichum</tp:taxon-name-part>
              <tp:taxon-name-part taxon-name-part-type="species" reg="boninense">boninense</tp:taxon-name-part>
            </tp:taxon-name><tp:taxon-authority>Moriwaki, Toy. Sato &amp; Tsukib., Mycoscience 44(1): 48 (2003)</tp:taxon-authority><tp:nomenclature-citation-list><tp:nomenclature-citation><tp:taxon-name>
                  <tp:taxon-name-part taxon-name-part-type="genus" reg="Colletotrichum"/>
                  <tp:taxon-name-part taxon-name-part-type="species" reg="fici"/>
                </tp:taxon-name><comment>= <tp:taxon-name><tp:taxon-name-part taxon-name-part-type="genus" reg="Colletotrichum">Colletotrichum</tp:taxon-name-part> <tp:taxon-name-part taxon-name-part-type="species" reg="fici">fici</tp:taxon-name-part></tp:taxon-name> Tennakoon, C.H. Kuo &amp; K.D. Hyde, Fungal Diversity 108: 158 (2021) </comment></tp:nomenclature-citation></tp:nomenclature-citation-list></tp:nomenclature><tp:treatment-sec sec-type="material" id="SECID0EFLDK"><title>Material examined.</title><p>China • Yunnan Province, Dali, Symptomatic fruit of <italic><tp:taxon-name><tp:taxon-name-part taxon-name-part-type="genus" reg="Juglans">Juglans</tp:taxon-name-part> <tp:taxon-name-part taxon-name-part-type="species" reg="regia">regia</tp:taxon-name-part></tp:taxon-name></italic> L., 2023.11.12, Zhou Mengting, DJ16-7/GZ01/GZ01-2 (dried culture, <abbrev xmlns:xlink="http://www.w3.org/1999/xlink" xlink:title="Herbarium of the Department of Plant Pathology, Agricultural College, Guizhou University" id="ABBRID0EWLDK" xlink:type="simple">HGUP</abbrev> 25-0044), living culture <abbrev xmlns:xlink="http://www.w3.org/1999/xlink" xlink:title="Plant Pathology Department of the College of Agriculture, Guizhou University" id="ABBRID0E1LDK" xlink:type="simple">GUCC</abbrev> 25-0020, <abbrev xmlns:xlink="http://www.w3.org/1999/xlink" xlink:title="Plant Pathology Department of the College of Agriculture, Guizhou University" id="ABBRID0E5LDK" xlink:type="simple">GUCC</abbrev> 25-0059.</p></tp:treatment-sec><tp:treatment-sec sec-type="distribution" id="SECID0ECMDK"><title>Hosts and distribution.</title><p><xref ref-type="bibr" rid="B11">Damm et al. (2012)</xref>, <xref ref-type="bibr" rid="B72">Zhang et al. (2024)</xref>.</p></tp:treatment-sec><tp:treatment-sec sec-type="notes" id="SECID0EQMDK"><title>Notes.</title><p>In the phylogenetic tree (Fig. <xref ref-type="fig" rid="F1">1</xref>), <italic><tp:taxon-name><tp:taxon-name-part taxon-name-part-type="genus" reg="Colletotrichum">C.</tp:taxon-name-part> <tp:taxon-name-part taxon-name-part-type="species" reg="fici">fici</tp:taxon-name-part></tp:taxon-name></italic> (strains MFLU 18-2615, NCYUCC 19-0336, and NCYUCC 19-0337) clusters within the <italic><tp:taxon-name><tp:taxon-name-part taxon-name-part-type="genus" reg="Colletotrichum">C.</tp:taxon-name-part> <tp:taxon-name-part taxon-name-part-type="species" reg="boninense">boninense</tp:taxon-name-part></tp:taxon-name></italic> s.str. clade. When <italic><tp:taxon-name><tp:taxon-name-part taxon-name-part-type="genus" reg="Colletotrichum">C.</tp:taxon-name-part> <tp:taxon-name-part taxon-name-part-type="species" reg="fici">fici</tp:taxon-name-part></tp:taxon-name></italic> was originally described, the study lacked comprehensive taxon sampling within the <italic><tp:taxon-name><tp:taxon-name-part taxon-name-part-type="genus" reg="Colletotrichum">C.</tp:taxon-name-part> <tp:taxon-name-part taxon-name-part-type="species" reg="boninense">boninense</tp:taxon-name-part></tp:taxon-name></italic> complex and included only the type strain of <italic><tp:taxon-name><tp:taxon-name-part taxon-name-part-type="genus" reg="Colletotrichum">C.</tp:taxon-name-part> <tp:taxon-name-part taxon-name-part-type="species" reg="boninense">boninense</tp:taxon-name-part></tp:taxon-name></italic> s.str. Additionally, the molecular data for <italic><tp:taxon-name><tp:taxon-name-part taxon-name-part-type="genus" reg="Colletotrichum">C.</tp:taxon-name-part> <tp:taxon-name-part taxon-name-part-type="species" reg="fici">fici</tp:taxon-name-part></tp:taxon-name></italic> were limited to <abbrev xmlns:xlink="http://www.w3.org/1999/xlink" xlink:title="internal transcribed spacer" id="ABBRID0E3ODK" xlink:type="simple">ITS</abbrev>, <italic><abbrev xmlns:xlink="http://www.w3.org/1999/xlink" xlink:title="actin" id="ABBRID0EBPDK" xlink:type="simple">act</abbrev></italic>, and <italic><abbrev xmlns:xlink="http://www.w3.org/1999/xlink" xlink:title="chitin synthase 1" id="ABBRID0EGPDK" xlink:type="simple">chs-1</abbrev></italic> loci (<xref ref-type="bibr" rid="B59">Tennakoon et al. 2021</xref>). Pairwise comparisons between <italic><tp:taxon-name><tp:taxon-name-part taxon-name-part-type="genus" reg="Colletotrichum">C.</tp:taxon-name-part> <tp:taxon-name-part taxon-name-part-type="species" reg="fici">fici</tp:taxon-name-part></tp:taxon-name></italic> and the type strain of <italic><tp:taxon-name><tp:taxon-name-part taxon-name-part-type="genus" reg="Colletotrichum">C.</tp:taxon-name-part> <tp:taxon-name-part taxon-name-part-type="species" reg="boninense">boninense</tp:taxon-name-part></tp:taxon-name></italic> s.str. showed less nucleotide differences: <abbrev xmlns:xlink="http://www.w3.org/1999/xlink" xlink:title="internal transcribed spacer" id="ABBRID0EEQDK" xlink:type="simple">ITS</abbrev> = 1/553 (0.2%), <italic><abbrev xmlns:xlink="http://www.w3.org/1999/xlink" xlink:title="actin" id="ABBRID0EJQDK" xlink:type="simple">act</abbrev></italic> = 2/269 (0.74%), and <italic><abbrev xmlns:xlink="http://www.w3.org/1999/xlink" xlink:title="chitin synthase 1" id="ABBRID0EOQDK" xlink:type="simple">chs-1</abbrev></italic> = 1/245 (0.4%). These differences fall within the range of intraspecific variation. Therefore, based on both phylogenetic and molecular evidence, <italic><tp:taxon-name><tp:taxon-name-part taxon-name-part-type="genus" reg="Colletotrichum">C.</tp:taxon-name-part> <tp:taxon-name-part taxon-name-part-type="species" reg="fici">fici</tp:taxon-name-part></tp:taxon-name></italic> is herein regarded as a synonym of <italic><tp:taxon-name><tp:taxon-name-part taxon-name-part-type="genus" reg="Colletotrichum">C.</tp:taxon-name-part> <tp:taxon-name-part taxon-name-part-type="species" reg="boninense">boninense</tp:taxon-name-part></tp:taxon-name></italic> s.str. Additionally, in this study, strains <abbrev xmlns:xlink="http://www.w3.org/1999/xlink" xlink:title="Plant Pathology Department of the College of Agriculture, Guizhou University" id="ABBRID0EIRDK" xlink:type="simple">GUCC</abbrev> 25-0020 and <abbrev xmlns:xlink="http://www.w3.org/1999/xlink" xlink:title="Plant Pathology Department of the College of Agriculture, Guizhou University" id="ABBRID0EMRDK" xlink:type="simple">GUCC</abbrev> 25-0059, isolated from <italic><tp:taxon-name><tp:taxon-name-part taxon-name-part-type="genus" reg="Juglans">Juglans</tp:taxon-name-part> <tp:taxon-name-part taxon-name-part-type="species" reg="regia">regia</tp:taxon-name-part></tp:taxon-name></italic> in Kunming, China, were identified as <italic><tp:taxon-name><tp:taxon-name-part taxon-name-part-type="genus" reg="Colletotrichum">Colletotrichum</tp:taxon-name-part> <tp:taxon-name-part taxon-name-part-type="species" reg="boninense">boninense</tp:taxon-name-part></tp:taxon-name></italic> based on phylogenetic analysis (Fig. <xref ref-type="fig" rid="F1">1</xref>), with strong phylogenetic support (99% BSML, 0.98 PPBI).</p></tp:treatment-sec><tp:treatment-sec><!--Section generated to contain objects referenced in tp:taxon-treatment.--><fig id="F1" position="float" orientation="portrait"><object-id xmlns:xlink="http://www.w3.org/1999/xlink" content-type="doi" xlink:type="simple">10.3897/mycokeys.122.161091.figure1</object-id><object-id xmlns:xlink="http://www.w3.org/1999/xlink" content-type="arpha" xlink:type="simple">E27374B4-997E-55C3-8BCB-0B3DDCD41DB6</object-id><label>Figure 1.</label><caption><p>Phylogenetic tree constructed using a maximum likelihood (<abbrev xmlns:xlink="http://www.w3.org/1999/xlink" xlink:title="maximum likelihood" id="ABBRID0ELYBK" xlink:type="simple">ML</abbrev>) analysis based on a combined <abbrev xmlns:xlink="http://www.w3.org/1999/xlink" xlink:title="internal transcribed spacer" id="ABBRID0EPYBK" xlink:type="simple">ITS</abbrev>, <italic><abbrev xmlns:xlink="http://www.w3.org/1999/xlink" xlink:title="glyceraldehyde-3-phosphate dehydrogenase" id="ABBRID0EUYBK" xlink:type="simple">gapdh</abbrev></italic>, <italic>chs</italic>-<italic>1</italic>, <italic>actin</italic>, <italic><abbrev xmlns:xlink="http://www.w3.org/1999/xlink" xlink:title="betatubulin" id="ABBRID0E6YBK" xlink:type="simple">β-tubulin</abbrev></italic>, <italic><abbrev xmlns:xlink="http://www.w3.org/1999/xlink" xlink:title="histone H3" id="ABBRID0EEZBK" xlink:type="simple">his3</abbrev></italic>, and <italic><abbrev xmlns:xlink="http://www.w3.org/1999/xlink" xlink:title="calmodulin" id="ABBRID0EJZBK" xlink:type="simple">cal</abbrev></italic> sequences, representing <italic><tp:taxon-name><tp:taxon-name-part taxon-name-part-type="genus" reg="Colletotrichum">Colletotrichum</tp:taxon-name-part> <tp:taxon-name-part taxon-name-part-type="species" reg="boninense">boninense</tp:taxon-name-part></tp:taxon-name></italic> species complex. The tree topology of the <abbrev xmlns:xlink="http://www.w3.org/1999/xlink" xlink:title="maximum likelihood" id="ABBRID0EYZBK" xlink:type="simple">ML</abbrev> analysis was identical to the Maximum Parsimony (<abbrev xmlns:xlink="http://www.w3.org/1999/xlink" xlink:title="maximum parsimony" id="ABBRID0E3ZBK" xlink:type="simple">MP</abbrev>) and Bayesian posterior probability (<abbrev xmlns:xlink="http://www.w3.org/1999/xlink" xlink:title="probability analysis" id="ABBRID0EA1BK" xlink:type="simple">PP</abbrev>) analyses. The final RAxML tree with a likelihood value of –14964.299156 is presented here. The evolutionary model GTR+GAMMA was applied to all the genes. The analysis included seventy (76) taxa with a total of 3,112 characters, with 1,194 distinct alignment patterns, and 29.37% were gaps and undetermined characters. Bootstrap support values for BSML and BSMP, and Bayesian Posterior Probabilities (PPBI) are indicated at the nodes as BSML/BSMP/PPBI. The tree is rooted with <italic><tp:taxon-name><tp:taxon-name-part taxon-name-part-type="genus" reg="Colletotrichum">C.</tp:taxon-name-part> <tp:taxon-name-part taxon-name-part-type="species" reg="agaves">agaves</tp:taxon-name-part></tp:taxon-name></italic> (LC0947) and <italic><tp:taxon-name><tp:taxon-name-part taxon-name-part-type="genus" reg="Colletotrichum">C.</tp:taxon-name-part> <tp:taxon-name-part taxon-name-part-type="species" reg="euphorbiae">euphorbiae</tp:taxon-name-part></tp:taxon-name></italic> (CBS 134725). Type strains are denoted in bold and T, sequences generated in this study are in yellow. Bar = 0.02 represents the estimated number of nucleotide substitutions per site per branch.</p></caption><graphic xmlns:xlink="http://www.w3.org/1999/xlink" xlink:href="mycokeys-122-293-g001.jpg" position="float" orientation="portrait" xlink:type="simple" id="oo_1418919.jpg"><uri content-type="original_file" xlink:type="simple">https://binary.pensoft.net/fig/1418919</uri></graphic></fig></tp:treatment-sec><ref-list><ref id="B11"><mixed-citation xmlns:xlink="http://www.w3.org/1999/xlink" xlink:type="simple"><person-group><name name-style="western"><surname>Damm</surname><given-names>U</given-names></name><name name-style="western"><surname>Cannon</surname><given-names>PF</given-names></name><name name-style="western"><surname>Woudenberg</surname><given-names>JHC</given-names></name><name name-style="western"><surname>Johnston</surname><given-names>PR</given-names></name><name name-style="western"><surname>Weir</surname><given-names>BS</given-names></name><name name-style="western"><surname>Tan</surname><given-names>YP</given-names></name><name name-style="western"><surname>Shivas</surname><given-names>RG</given-names></name><name name-style="western"><surname>Crous</surname><given-names>PW</given-names></name></person-group> (<year>2012</year>) <article-title>The <italic><tp:taxon-name><tp:taxon-name-part taxon-name-part-type="genus">Colletotrichum</tp:taxon-name-part> <tp:taxon-name-part taxon-name-part-type="species">boninense</tp:taxon-name-part></tp:taxon-name></italic> species complex.</article-title><source>Studies in Mycology</source><volume>73</volume>: <fpage>1</fpage>–<lpage>36</lpage>. <ext-link xlink:href="10.3114/sim0002" ext-link-type="doi" xlink:type="simple">https://doi.org/10.3114/sim0002</ext-link></mixed-citation></ref><ref id="B72"><mixed-citation xmlns:xlink="http://www.w3.org/1999/xlink" xlink:type="simple"><person-group><name name-style="western"><surname>Zhang</surname><given-names>L</given-names></name><name name-style="western"><surname>Zhao</surname><given-names>L</given-names></name><name name-style="western"><surname>Liang</surname><given-names>C</given-names></name><name name-style="western"><surname>Yu</surname><given-names>L</given-names></name><name name-style="western"><surname>Zhang</surname><given-names>Y</given-names></name></person-group> (<year>2024</year>) <article-title><italic><tp:taxon-name><tp:taxon-name-part taxon-name-part-type="genus">Colletotrichum</tp:taxon-name-part></tp:taxon-name></italic> species (<tp:taxon-name><tp:taxon-name-part taxon-name-part-type="order">Glomerellales</tp:taxon-name-part></tp:taxon-name>, <tp:taxon-name><tp:taxon-name-part taxon-name-part-type="family">Glomerellaceae</tp:taxon-name-part></tp:taxon-name>) causing walnut anthracnose in China.</article-title><source>MycoKeys</source><volume>108</volume>: <fpage>95</fpage>–<lpage>113</lpage>. <ext-link xlink:href="10.3897/mycokeys.108.127734" ext-link-type="doi" xlink:type="simple">https://doi.org/10.3897/mycokeys.108.127734</ext-link></mixed-citation></ref><ref id="B59"><mixed-citation xmlns:xlink="http://www.w3.org/1999/xlink" xlink:type="simple"><person-group><name name-style="western"><surname>Tennakoon</surname><given-names>DS</given-names></name><name name-style="western"><surname>Kuo</surname><given-names>C</given-names></name><name name-style="western"><surname>Maharachchikumbura</surname><given-names>SS</given-names></name><name name-style="western"><surname>Thambugala</surname><given-names>KM</given-names></name><name name-style="western"><surname>Gentekaki</surname><given-names>E</given-names></name><name name-style="western"><surname>Phillips</surname><given-names>AJ</given-names></name><name name-style="western"><surname>Bhat</surname><given-names>DJ</given-names></name><name name-style="western"><surname>Wanasinghe</surname><given-names>DN</given-names></name><name name-style="western"><surname>De Silva</surname><given-names>NI</given-names></name><name name-style="western"><surname>Promputtha</surname><given-names>I</given-names></name><name name-style="western"><surname>Hyde</surname><given-names>KD</given-names></name></person-group> (<year>2021</year>) <article-title>Taxonomic and phylogenetic contributions to <italic><tp:taxon-name><tp:taxon-name-part taxon-name-part-type="genus">Celtis</tp:taxon-name-part> <tp:taxon-name-part taxon-name-part-type="species">formosana</tp:taxon-name-part></tp:taxon-name></italic>, <italic><tp:taxon-name><tp:taxon-name-part taxon-name-part-type="genus">Ficus</tp:taxon-name-part> <tp:taxon-name-part taxon-name-part-type="species">ampelas</tp:taxon-name-part></tp:taxon-name></italic>, <italic><tp:taxon-name><tp:taxon-name-part taxon-name-part-type="genus">F.</tp:taxon-name-part> <tp:taxon-name-part taxon-name-part-type="species">septica</tp:taxon-name-part></tp:taxon-name></italic>, <italic><tp:taxon-name><tp:taxon-name-part taxon-name-part-type="genus">Macaranga</tp:taxon-name-part> <tp:taxon-name-part taxon-name-part-type="species">tanarius</tp:taxon-name-part></tp:taxon-name></italic> and <italic><tp:taxon-name><tp:taxon-name-part taxon-name-part-type="genus">Morus</tp:taxon-name-part> <tp:taxon-name-part taxon-name-part-type="species">australis</tp:taxon-name-part></tp:taxon-name></italic> leaf litter inhabiting microfungi.</article-title><source>Fungal Diversity</source><volume>108</volume>: <fpage>1</fpage>–<lpage>215</lpage>. <ext-link xlink:href="10.1007/s13225-021-00474-w" ext-link-type="doi" xlink:type="simple">https://doi.org/10.1007/s13225-021-00474-w</ext-link></mixed-citation></ref></ref-list></tp:taxon-treatment>
